# Supplementary material for: Integrated Transcriptomic and Metabolomic Analyses Identify Critical Genes and Metabolites Associated with Seed Vigor of Common Wheat
Source: Int J Mol Sci. 2023 Dec 30;25(1):526. doi: 10.3390/ijms25010526 (PMC10779259; doi:10.3390/ijms25010526)
Supplement: Supplementary file 1 [file ijms-25-00526-s001.zip]

Archive with 6 entries (6 files):
- Figure S1.pdf
- Figure S2.pdf
- Supplementary Materials.pdf
- Supplementary Table S1.xlsx
- Supplementary Table S2.xlsx
- Supplementary Table S3 The primer sequence of qRT.pdf
