# Supplementary material for: Integrated Transcriptomic and Metabolomic Analyses Identify Critical Genes and Metabolites Associated with Seed Vigor of Common Wheat
Source: Int J Mol Sci. 2023 Dec 30;25(1):526. doi: 10.3390/ijms25010526 (PMC10779259; doi:10.3390/ijms25010526)
Supplement: Supplementary file 1 [file ijms-25-00526-s001.zip › Supplementary Table S1.xlsx]

## Sheet: LT0h versus LT48h
Supplementary Table 1: Metabolome and transcriptome association analysis of co-mapped KEGG pathways enriched in LT0h versus LT48h, HT0h versus HT48h, LT0h versus HT0h, and LT48h versus HT48h.
KEGG_map	Description	CID_meta	KO_gene	Hyperlink
ko00052	Galactose metabolism	C01697	K00844+K00850+K00850+K00850+K00850+K00850+K00850+K00963+K00965+K00965+K00965+K01187+K01193+K01193+K01193+K01193+K01784+K01784+K01784+K01785+K01785+K01785+K01785+K01785+K01785+K01785+K01785+K01785+K06617+K06617+K06617+K06617+K06617+K06617+K06617+K06617+K06617+K06617+K06617+K12309+K12309+K12309+K12309+K12309+K12309+K12309+K12309+K12309+K12309+K12447+K12447+K12447+K12447+K12447+K18819+K18819+K18819+…	https:\\www.genome.jp\dbget-bin\www_bget?map00052
ko00010	Glycolysis / Gluconeogenesis	C00186	K00001+K00002+K00002+K00002+K00016+K00016+K00016+K00121+K00128+K00128+K00128+K00128+K00131+K00131+K00131+K00134+K00134+K00382+K00627+K00627+K00627+K00844+K00850+K00850+K00850+K00850+K00850+K00850+K00873+K00873+K00873+K00873+K00873+K00873+K00895+K00895+K00895+K00895+K00895+K00895+K00895+K00895+K00927+K01006+K01568+K01689+K01689+K01689+K01785+K01785+K01785+K01785+K01785+K01785+K01785+K01785+K01785+…	https:\\www.genome.jp\dbget-bin\www_bget?map00010
ko00330	Arginine and proline metabolism	C00148+C02946	K00128+K00128+K00128+K00128+K00286+K00294+K00318+K00472+K00472+K00472+K00472+K00472+K00472+K00797+K00811+K00811+K00811+K00819+K01259+K01259+K01259+K01259+K01259+K01426+K01426+K01426+K01426+K01426+K01426+K01476+K01611+K01611+K01611+K10536+K10536+K13427+K14454+K14454+K17839+K17839+K17839+K17839+K17839	https:\\www.genome.jp\dbget-bin\www_bget?map00330
ko00410	beta-Alanine metabolism	C00135	K00128+K00128+K00128+K00128+K00140+K00140+K00140+K00207+K00232+K00276+K01578+K01578+K01580+K01580+K01580+K01580+K01580+K01580+K01580+K01580+K17839+K17839+K17839+K17839+K17839	https:\\www.genome.jp\dbget-bin\www_bget?map00410
ko00250	Alanine, aspartate and glutamate metabolism	C00026+C00064	K00262+K00278+K00278+K00278+K00278+K00278+K00278+K00278+K00278+K00278+K00294+K00764+K00811+K00811+K00811+K00820+K00827+K01580+K01580+K01580+K01580+K01580+K01580+K01580+K01580+K01755+K01756+K01915+K01915+K01915+K01915+K01915+K01953+K01953+K01953+K01953+K01953+K13051+K13051+K13051+K14454+K14454+K16871	https:\\www.genome.jp\dbget-bin\www_bget?map00250
ko00650	Butanoate metabolism	C00026	K00109+K00109+K00626+K00626+K01580+K01580+K01580+K01580+K01580+K01580+K01580+K01580+K01640+K01641+K01641+K01641+K01913+K01913+K01913+K16871	https:\\www.genome.jp\dbget-bin\www_bget?map00650
ko00300	Lysine biosynthesis	C00026+C00666	K00003+K00003+K00928+K00928+K00928+K00928+K01714+K01714+K01714+K01778+K10206+K12524	https:\\www.genome.jp\dbget-bin\www_bget?map00300
ko01230	Biosynthesis of amino acids	C00026+C00624+C00148+C00666+C00135+C00064	K00003+K00003+K00030+K00031+K00031+K00031+K00052+K00134+K00134+K00286+K00549+K00600+K00600+K00615+K00616+K00620+K00640+K00640+K00640+K00640+K00640+K00811+K00811+K00811+K00826+K00826+K00826+K00850+K00850+K00850+K00850+K00850+K00850+K00873+K00873+K00873+K00873+K00873+K00873+K00891+K00927+K00928+K00928+K00928+K00928+K00948+K00948+K01079+K01079+K01438+K01476+K01609+K01609+K01609+K01620+K01647+K01657+…	https:\\www.genome.jp\dbget-bin\www_bget?map01230
ko00053	Ascorbate and aldarate metabolism	C00026	K00002+K00002+K00002+K00012+K00012+K00012+K00012+K00103+K00103+K00103+K00103+K00103+K00103+K00128+K00128+K00128+K00128+K00423+K00423+K00423+K00423+K00423+K00423+K00423+K00423+K00423+K00423+K00434+K00434+K00434+K00434+K00434+K08232+K08232+K08232+K08232+K08679+K08679+K08679+K08679+K10046+K10046+K12447+K12447+K12447+K12447+K12447+K16190+K16190+K21888+K21888+K21888	https:\\www.genome.jp\dbget-bin\www_bget?map00053
ko00051	Fructose and mannose metabolism	C00186	K00844+K00847+K00847+K00847+K00847+K00847+K00850+K00850+K00850+K00850+K00850+K00850+K00895+K00895+K00895+K00895+K00895+K00895+K00895+K00895+K00966+K00966+K00966+K01103+K01803+K01803+K01803+K03841+K03841+K03841+K03841+K17497+K17497+K17497+K18447+K19355+K19355	https:\\www.genome.jp\dbget-bin\www_bget?map00051
ko00620	Pyruvate metabolism	C00186	K00001+K00002+K00002+K00002+K00016+K00016+K00016+K00026+K00028+K00029+K00029+K00029+K00051+K00051+K00051+K00102+K00121+K00128+K00128+K00128+K00128+K00382+K00626+K00626+K00627+K00627+K00627+K00873+K00873+K00873+K00873+K00873+K00873+K01006+K01595+K01595+K01595+K01759+K01759+K01759+K01895+K01895+K01895+K01913+K01913+K01913+K18857+K18857+K18857+K18857+K18857+K18857+K18857+K18857+K18857	https:\\www.genome.jp\dbget-bin\www_bget?map00620
ko00640	Propanoate metabolism	C00186	K00016+K00016+K00016+K00140+K00140+K00140+K00167+K00167+K00232+K00382+K01578+K01578+K01895+K01895+K01895	https:\\www.genome.jp\dbget-bin\www_bget?map00640
ko00030	Pentose phosphate pathway	C00257	K00036+K00131+K00131+K00131+K00615+K00616+K00850+K00850+K00850+K00850+K00850+K00850+K00895+K00895+K00895+K00895+K00895+K00895+K00895+K00895+K00948+K00948+K01057+K01057+K01810+K03841+K03841+K03841+K03841	https:\\www.genome.jp\dbget-bin\www_bget?map00030
ko02010	ABC transporters	C00475+C00148+C00135+C00064	K05658+K05658+K05658+K05658+K05658+K05658+K05658+K05658+K05658+K05658+K05658+K05658+K05658+K05665+K05665+K05665+K05665+K05665+K05665+K05665+K05665+K05681+K05681+K05681+K05681+K05681+K05681+K05681+K05681+K05681+K05681+K05681+K05681+K05681+K05681+K05681+K05681+K05681+K05681+K05681+K05681+K05681+K05681+K05681	https:\\www.genome.jp\dbget-bin\www_bget?map02010
ko00630	Glyoxylate and dicarboxylate metabolism	C00026+C00209+C00064	K00026+K00122+K00382+K00600+K00600+K00605+K00605+K00626+K00626+K01433+K01455+K01455+K01455+K01455+K01455+K01455+K01455+K01455+K01455+K01455+K01602+K01602+K01602+K01602+K01602+K01637+K01647+K01895+K01895+K01895+K01913+K01913+K01913+K01915+K01915+K01915+K01915+K01915+K03781+K03781+K11517+K11517+K11517+K15893+K15919+K19269+K19269+K22133+K22133+K22133	https:\\www.genome.jp\dbget-bin\www_bget?map00630
ko00071	Fatty acid degradation	C00489	K00001+K00121+K00128+K00128+K00128+K00128+K00232+K00626+K00626+K01897+K01897+K01897+K01897+K01897+K07517+K07517+K10527+K18857+K18857+K18857+K18857+K18857+K18857+K18857+K18857+K18857+K20495	https:\\www.genome.jp\dbget-bin\www_bget?map00071
ko00430	Taurine and hypotaurine metabolism	C00026	K00485+K00485+K00485+K01580+K01580+K01580+K01580+K01580+K01580+K01580+K01580+K18592+K18592+K18592	https:\\www.genome.jp\dbget-bin\www_bget?map00430
ko01200	Carbon metabolism	C00026+C00257	K00026+K00028+K00029+K00029+K00029+K00030+K00031+K00031+K00031+K00036+K00051+K00051+K00051+K00121+K00122+K00131+K00131+K00131+K00134+K00134+K00140+K00140+K00140+K00232+K00235+K00235+K00235+K00235+K00382+K00600+K00600+K00605+K00605+K00615+K00616+K00626+K00626+K00627+K00627+K00627+K00640+K00640+K00640+K00640+K00640+K00658+K00844+K00850+K00850+K00850+K00850+K00850+K00850+K00873+K00873+K00873+K00873+…	https:\\www.genome.jp\dbget-bin\www_bget?map01200
ko00220	Arginine biosynthesis	C00026+C00624+C00064	K00262+K00620+K00811+K00811+K00811+K01438+K01476+K01755+K01915+K01915+K01915+K01915+K01915+K13427+K14454+K14454+K14682	https:\\www.genome.jp\dbget-bin\www_bget?map00220
ko00230	Purine metabolism	C00942+C00385+C00209+C00064	K00601+K00764+K00939+K00939+K00939+K00939+K00948+K00948+K00951+K00951+K00951+K00951+K00951+K01510+K01513+K01513+K01513+K01513+K01513+K01513+K01517+K01756+K01952+K02083+K02083+K02083+K03787+K10807+K10807+K10807+K10807+K10807+K10807+K10807+K13484+K13811+K13811+K13811+K18447+K18453+K18453+K18453	https:\\www.genome.jp\dbget-bin\www_bget?map00230
ko00340	Histidine metabolism	C00026+C00135	K00128+K00128+K00128+K00128+K01663+K01663+K01814	https:\\www.genome.jp\dbget-bin\www_bget?map00340
ko00970	Aminoacyl-tRNA biosynthesis	C00148+C00135+C00064	K01866+K01866+K01866+K01866+K01866+K01868+K01869+K01869+K01869+K01869+K01870+K01870+K01870+K01870+K01870+K01873+K01874+K01874+K01874+K01875+K01881+K01883+K01883+K01883+K01885+K01885+K01886+K02433+K02433+K02433+K02433+K02434+K02434+K02434+K02434+K04567+K04567+K22503+K22503	https:\\www.genome.jp\dbget-bin\www_bget?map00970
ko01240	Biosynthesis of cofactors	C00026+C00064	K00002+K00002+K00002+K00012+K00012+K00012+K00012+K00059+K00059+K00059+K00059+K00103+K00103+K00103+K00103+K00103+K00103+K00128+K00128+K00128+K00128+K00228+K00231+K00231+K00231+K00278+K00278+K00278+K00278+K00278+K00278+K00278+K00278+K00278+K00382+K00600+K00600+K00606+K00652+K00763+K00763+K00767+K00793+K00793+K00826+K00826+K00826+K00858+K00858+K00939+K00939+K00939+K00939+K00949+K00963+K00966+K00966+…	https:\\www.genome.jp\dbget-bin\www_bget?map01240
ko01210	2-Oxocarboxylic acid metabolism	C00026+C00624	K00030+K00031+K00031+K00031+K00052+K00620+K00811+K00811+K00811+K00826+K00826+K00826+K00928+K00928+K00928+K00928+K01438+K01647+K01687+K01687+K13027+K13027+K13027+K13027+K13027+K14454+K14454+K14682	https:\\www.genome.jp\dbget-bin\www_bget?map01210
ko00020	Citrate cycle (TCA cycle)	C00026	K00026+K00030+K00031+K00031+K00031+K00235+K00235+K00235+K00235+K00382+K00627+K00627+K00627+K00658+K01647+K01648+K01648+K01648	https:\\www.genome.jp\dbget-bin\www_bget?map00020
ko01100	Metabolic pathways	C00475+C00026+C01697+C03793+C00489+C00942+C00257+C00385+C00209+C00624+C00148+C00666+C00135+C00064+C02946+C00186	K00001+K00002+K00002+K00002+K00003+K00003+K00012+K00012+K00012+K00012+K00016+K00016+K00016+K00020+K00020+K00020+K00020+K00020+K00020+K00020+K00021+K00021+K00021+K00021+K00021+K00026+K00028+K00029+K00029+K00029+K00030+K00031+K00031+K00031+K00036+K00051+K00051+K00051+K00052+K00059+K00059+K00059+K00059+K00079+K00079+K00079+K00083+K00083+K00083+K00083+K00083+K00083+K00099+K00099+K00099+K00102+K00103+…	https:\\www.genome.jp\dbget-bin\www_bget?map01100
ko00310	Lysine degradation	C00026+C03793+C00489	K00128+K00128+K00128+K00128+K00382+K00626+K00626+K00658+K11420+K11420+K11430+K11430+K11430+K11433+K24405+K24405+K24405+K24405+K24406	https:\\www.genome.jp\dbget-bin\www_bget?map00310
ko01110	Biosynthesis of secondary metabolites	C00026+C00257+C00385+C00624+C00148+C00666+C00135+C00186	K00001+K00002+K00002+K00002+K00003+K00003+K00006+K00006+K00006+K00006+K00006+K00006+K00006+K00006+K00016+K00016+K00016+K00021+K00021+K00021+K00021+K00021+K00026+K00030+K00031+K00031+K00031+K00036+K00052+K00059+K00059+K00059+K00059+K00083+K00083+K00083+K00083+K00083+K00083+K00099+K00099+K00099+K00121+K00128+K00128+K00128+K00128+K00134+K00134+K00167+K00167+K00213+K00218+K00222+K00222+K00224+K00224+…	https:\\www.genome.jp\dbget-bin\www_bget?map01110
ko00240	Pyrimidine metabolism	C00475+C00064	K00207+K00857+K00857+K00876+K00876+K01240+K01240+K01240+K01240+K01510+K01513+K01513+K01513+K01513+K01513+K01513+K01520+K01520+K01520+K01520+K01937+K01937+K01937+K03787+K10807+K10807+K10807+K10807+K10807+K10807+K10807+K13800+K13800+K13800	https:\\www.genome.jp\dbget-bin\www_bget?map00240
ko00470	D-Amino acid metabolism	C00026+C00148+C00666+C00135+C00064	K01778	https:\\www.genome.jp\dbget-bin\www_bget?map00470
ko01232	Nucleotide metabolism	C00475+C00385+C00064	K00857+K00857+K00876+K00876+K00939+K00939+K00939+K00939+K01240+K01240+K01240+K01240+K01510+K01513+K01513+K01513+K01513+K01513+K01513+K01520+K01520+K01520+K01520+K01756+K01937+K01937+K01937+K03787+K10807+K10807+K10807+K10807+K10807+K10807+K10807+K13800+K13800+K13800	https:\\www.genome.jp\dbget-bin\www_bget?map01232
ko00660	C5-Branched dibasic acid metabolism	C00026	K00052	https:\\www.genome.jp\dbget-bin\www_bget?map00660
ko00591	Linoleic acid metabolism	C07354	K00454+K01047+K01047+K15718+K15718	https:\\www.genome.jp\dbget-bin\www_bget?map00591
ko00750	Vitamin B6 metabolism	C00064	K05275+K05275+K05275+K05275+K05275	https:\\www.genome.jp\dbget-bin\www_bget?map00750
ko00040	Pentose and glucuronate interconversions	C00026	K00002+K00002+K00002+K00012+K00012+K00012+K00012+K00854+K00963+K01051+K01051+K01051+K01051+K01051+K01051+K01051+K01051+K01184+K01184+K01184+K01184+K01184+K01184+K01728+K01728+K01728+K01728+K01728+K12447+K12447+K12447+K12447+K12447+K16190+K16190	https:\\www.genome.jp\dbget-bin\www_bget?map00040
ko00910	Nitrogen metabolism	C00064	K00262+K01455+K01455+K01455+K01455+K01455+K01455+K01455+K01455+K01455+K01455+K01673+K01673+K01673+K01674+K01674+K01915+K01915+K01915+K01915+K01915+K10534+K10534+K10534	https:\\www.genome.jp\dbget-bin\www_bget?map00910

## Sheet: HT0h versus HT48h
KEGG_map	Description	CID_meta	KO_gene	Hyperlink
ko00520	Amino sugar and nucleotide sugar metabolism	C00103+C00216	K00012+K00012+K00012+K00012+K00012+K00012+K00326+K00326+K00621+K00770+K00844+K00844+K00844+K00844+K00847+K00847+K00847+K00847+K00847+K00847+K00963+K00963+K00963+K00965+K00965+K00965+K00966+K00966+K00966+K00972+K00972+K00972+K00975+K01183+K01183+K01183+K01183+K01183+K01183+K01183+K01183+K01711+K01784+K01784+K01784+K01809+K01810+K06118+K08678+K08678+K08678+K08679+K08679+K08679+K08679+K10046+K10046+…	https:\\www.genome.jp\dbget-bin\www_bget?map00520
ko01250	Biosynthesis of nucleotide sugars	C00103+C00216	K00012+K00012+K00012+K00012+K00012+K00012+K00621+K00844+K00844+K00844+K00844+K00847+K00847+K00847+K00847+K00847+K00847+K00963+K00963+K00963+K00965+K00965+K00965+K00966+K00966+K00966+K00972+K00972+K00972+K00975+K01627+K01711+K01784+K01784+K01784+K01809+K01810+K06118+K08678+K08678+K08678+K08679+K08679+K08679+K08679+K10046+K10046+K10046+K12446+K12447+K12447+K12448+K12448+K12450+K12450+K12450+K12450+…	https:\\www.genome.jp\dbget-bin\www_bget?map01250
ko00500	Starch and sucrose metabolism	C00103+C00092	K00688+K00695+K00695+K00696+K00696+K00700+K00700+K00700+K00700+K00700+K00700+K00700+K00700+K00700+K00703+K00703+K00703+K00703+K00844+K00844+K00844+K00844+K00847+K00847+K00847+K00847+K00847+K00847+K00963+K00963+K00963+K00975+K01087+K01087+K01087+K01087+K01087+K01176+K01177+K01177+K01179+K01179+K01179+K01179+K01179+K01179+K01179+K01179+K01179+K01188+K01188+K01188+K01188+K01188+K01188+K01188+K01188+…	https:\\www.genome.jp\dbget-bin\www_bget?map00500
ko00052	Galactose metabolism	C00103+C01697+C00794	K00844+K00844+K00844+K00844+K00850+K00850+K00850+K00850+K00850+K00963+K00963+K00963+K00965+K00965+K00965+K01190+K01193+K01193+K01193+K01784+K01784+K01784+K01785+K01785+K01785+K01785+K01785+K06617+K06617+K06617+K06617+K06617+K06617+K06617+K06617+K12309+K12309+K12309+K12309+K12309+K12309+K12309+K12309+K12309+K12447+K12447+K18819+K18819+K18819	https:\\www.genome.jp\dbget-bin\www_bget?map00052
ko00300	Lysine biosynthesis	C00026	K00003+K00003+K00215+K00215+K00928+K00928+K00928+K01714+K01714+K01714+K01778+K01778+K01778+K12524+K12524	https:\\www.genome.jp\dbget-bin\www_bget?map00300
ko00620	Pyruvate metabolism	C00186	K00001+K00001+K00001+K00001+K00002+K00002+K00016+K00028+K00029+K00029+K00029+K00051+K00128+K00128+K00128+K00161+K00162+K00162+K00162+K00162+K00626+K00626+K00627+K00627+K00627+K00873+K00873+K00873+K00873+K00873+K00873+K00873+K01006+K01006+K01595+K01595+K01649+K01759+K01759+K01759+K01759+K01895+K01895+K01895+K01895+K01913+K01913+K01913+K11262+K11262+K11262+K11262+K18857+K18857+K18857	https:\\www.genome.jp\dbget-bin\www_bget?map00620
ko01100	Metabolic pathways	C00379+C00103+C00392+C00026+C00216+C00502+C00847+C01904+C10164+C01697+C03793+C00279+C02656+C00360+C00314+C00489+C20827+C00092+C00257+C00385+C00209+C00624+C00334+C00794+C00061+C00239+C00158+C02291+C00186	K00001+K00001+K00001+K00001+K00002+K00002+K00003+K00003+K00012+K00012+K00012+K00012+K00012+K00012+K00016+K00020+K00020+K00020+K00020+K00020+K00021+K00021+K00021+K00021+K00021+K00028+K00029+K00029+K00029+K00030+K00030+K00030+K00031+K00031+K00033+K00051+K00052+K00052+K00059+K00059+K00059+K00059+K00074+K00079+K00083+K00083+K00083+K00083+K00083+K00083+K00083+K00099+K00099+K00103+K00103+K00109+K00122+…	https:\\www.genome.jp\dbget-bin\www_bget?map01100
ko00020	Citrate cycle (TCA cycle)	C00026+C00158	K00030+K00030+K00030+K00031+K00031+K00161+K00162+K00162+K00162+K00162+K00235+K00235+K00235+K00627+K00627+K00627+K00658+K00658+K00658+K01648+K01648+K01648+K01648+K01648+K01648+K01648	https:\\www.genome.jp\dbget-bin\www_bget?map00020
ko00010	Glycolysis / Gluconeogenesis	C00103+C00186	K00001+K00001+K00001+K00001+K00002+K00002+K00016+K00128+K00128+K00128+K00131+K00131+K00134+K00134+K00161+K00162+K00162+K00162+K00162+K00627+K00627+K00627+K00844+K00844+K00844+K00844+K00850+K00850+K00850+K00850+K00850+K00873+K00873+K00873+K00873+K00873+K00873+K00873+K01006+K01006+K01568+K01623+K01623+K01623+K01623+K01785+K01785+K01785+K01785+K01785+K01792+K01792+K01792+K01792+K01810+K01834+K01834+…	https:\\www.genome.jp\dbget-bin\www_bget?map00010
ko00650	Butanoate metabolism	C00026+C00334	K00074+K00109+K00626+K00626+K01580+K01580+K01580+K01580+K01641+K01641+K01641+K01653+K01913+K01913+K01913+K18121+K18121	https:\\www.genome.jp\dbget-bin\www_bget?map00650
ko01200	Carbon metabolism	C00026+C00279+C00257+C00158	K00028+K00029+K00029+K00029+K00030+K00030+K00030+K00031+K00031+K00033+K00051+K00074+K00122+K00122+K00131+K00131+K00134+K00134+K00161+K00162+K00162+K00162+K00162+K00232+K00232+K00232+K00232+K00235+K00235+K00235+K00261+K00261+K00261+K00281+K00281+K00297+K00297+K00297+K00600+K00600+K00600+K00626+K00626+K00627+K00627+K00627+K00658+K00658+K00658+K00814+K00830+K00844+K00844+K00844+K00844+K00850+K00850+…	https:\\www.genome.jp\dbget-bin\www_bget?map01200
ko00053	Ascorbate and aldarate metabolism	C00026+C00216	K00002+K00002+K00012+K00012+K00012+K00012+K00012+K00012+K00103+K00103+K00128+K00128+K00128+K00423+K00423+K00423+K00423+K00423+K00423+K00423+K00423+K00423+K00423+K00423+K00423+K00423+K00423+K00423+K00423+K00434+K00434+K00434+K00434+K08232+K08232+K08679+K08679+K08679+K08679+K10046+K10046+K10046+K12447+K12447+K21888+K21888	https:\\www.genome.jp\dbget-bin\www_bget?map00053
ko00640	Propanoate metabolism	C00186	K00016+K00232+K00232+K00232+K00232+K01578+K01578+K01578+K01895+K01895+K01895+K01895+K11262+K11262+K11262+K11262	https:\\www.genome.jp\dbget-bin\www_bget?map00640
ko02010	ABC transporters	C00379+C00392+C00794	K05658+K05658+K05658+K05658+K05658+K05658+K05658+K05658+K05658+K05658+K05658+K05658+K05658+K05658+K05665+K05665+K05665+K05665+K05665+K05665+K05665+K05665+K05665+K05674+K05681+K05681+K05681+K05681+K05681+K05681+K05681+K05681+K05681+K05681+K05681+K05681+K05681+K05681+K05681+K05681+K05681+K05681	https:\\www.genome.jp\dbget-bin\www_bget?map02010
ko00410	beta-Alanine metabolism	C00334	K00128+K00128+K00128+K00232+K00232+K00232+K00232+K00276+K01578+K01578+K01578+K01580+K01580+K01580+K01580+K17839+K17839+K17839+K17839	https:\\www.genome.jp\dbget-bin\www_bget?map00410
ko00750	Vitamin B6 metabolism	C00847+C00279+C00314	K00275+K00275+K00275+K05275+K05275+K05275+K05275+K05275+K05275+K05275+K05275+K23998	https:\\www.genome.jp\dbget-bin\www_bget?map00750
ko01230	Biosynthesis of amino acids	C00026+C00279+C00624+C00158+C02291	K00003+K00003+K00030+K00030+K00030+K00031+K00031+K00052+K00052+K00134+K00134+K00215+K00215+K00549+K00549+K00600+K00600+K00600+K00620+K00789+K00789+K00814+K00826+K00826+K00850+K00850+K00850+K00850+K00850+K00872+K00873+K00873+K00873+K00873+K00873+K00873+K00873+K00928+K00928+K00928+K00930+K00948+K01079+K01609+K01609+K01609+K01623+K01623+K01623+K01623+K01649+K01653+K01657+K01657+K01663+K01687+K01687+…	https:\\www.genome.jp\dbget-bin\www_bget?map01230
ko00051	Fructose and mannose metabolism	C00392+C00794+C00186	K00844+K00844+K00844+K00844+K00847+K00847+K00847+K00847+K00847+K00847+K00850+K00850+K00850+K00850+K00850+K00966+K00966+K00966+K01103+K01623+K01623+K01623+K01623+K01711+K01809+K03841+K03841+K19355+K19355+K19355+K19355	https:\\www.genome.jp\dbget-bin\www_bget?map00051
ko00630	Glyoxylate and dicarboxylate metabolism	C00026+C00209+C00158	K00122+K00122+K00281+K00281+K00600+K00600+K00600+K00626+K00626+K00830+K01455+K01455+K01455+K01455+K01455+K01455+K01455+K01455+K01455+K01602+K01637+K01637+K01895+K01895+K01895+K01895+K01913+K01913+K01913+K01915+K01915+K03781+K15893+K15893+K15919+K15919+K15919+K15919+K18121+K18121+K22133+K22133+K22133+K22133	https:\\www.genome.jp\dbget-bin\www_bget?map00630
ko00071	Fatty acid degradation	C00489	K00001+K00001+K00001+K00001+K00128+K00128+K00128+K00232+K00232+K00232+K00232+K00626+K00626+K01897+K01897+K01897+K01897+K07513+K07517+K07517+K10527+K18857+K18857+K18857+K20495	https:\\www.genome.jp\dbget-bin\www_bget?map00071
ko01110	Biosynthesis of secondary metabolites	C00103+C00026+C00279+C00092+C00257+C00385+C00624+C00061+C00158+C02291+C00186	K00001+K00001+K00001+K00001+K00002+K00002+K00003+K00003+K00006+K00006+K00006+K00006+K00006+K00006+K00006+K00006+K00016+K00021+K00021+K00021+K00021+K00021+K00030+K00030+K00030+K00031+K00031+K00033+K00052+K00052+K00059+K00059+K00059+K00059+K00083+K00083+K00083+K00083+K00083+K00083+K00083+K00099+K00099+K00128+K00128+K00128+K00134+K00134+K00161+K00162+K00162+K00162+K00162+K00208+K00213+K00215+K00215+…	https:\\www.genome.jp\dbget-bin\www_bget?map01110
ko00660	C5-Branched dibasic acid metabolism	C00026	K00052+K00052+K01653+K01704	https:\\www.genome.jp\dbget-bin\www_bget?map00660
ko00740	Riboflavin metabolism	C00061	K00793+K00793+K01513+K01513+K11752+K14379+K14379+K14652+K18453+K18453+K18453+K20884+K20884	https:\\www.genome.jp\dbget-bin\www_bget?map00740
ko00562	Inositol phosphate metabolism	C00092	K00889+K00889+K00889+K00913+K00913+K00913+K00913+K00913+K00921+K00921+K00921+K00921+K00921+K01114+K01114+K01114+K15422+K15422+K15422+K18081+K18081+K21797+K21797+K21797+K22913	https:\\www.genome.jp\dbget-bin\www_bget?map00562
ko00470	D-Amino acid metabolism	C00026	K01778+K01778+K01778	https:\\www.genome.jp\dbget-bin\www_bget?map00470
ko00780	Biotin metabolism	C02656	K00059+K00059+K00059+K00059+K00208+K00652+K00652+K00652+K09458+K09458	https:\\www.genome.jp\dbget-bin\www_bget?map00780
ko00280	Valine, leucine and isoleucine degradation	C20827	K00020+K00020+K00020+K00020+K00020+K00128+K00128+K00128+K00626+K00626+K00826+K00826+K01641+K01641+K01641+K01968+K07513	https:\\www.genome.jp\dbget-bin\www_bget?map00280
ko00400	Phenylalanine, tyrosine and tryptophan biosynthesis	C00279	K01609+K01609+K01609+K01657+K01657+K01695+K01817+K01850+K05359+K05359+K13832+K13832+K14455+K15227+K15227+K15849+K15849	https:\\www.genome.jp\dbget-bin\www_bget?map00400
ko00270	Cysteine and methionine metabolism	C02291	K00003+K00003+K00016+K00549+K00549+K00558+K00558+K00558+K00558+K00789+K00789+K00826+K00826+K00928+K00928+K00928+K01244+K01738+K01738+K01738+K01738+K01761+K01919+K01919+K01919+K05933+K05933+K05933+K05933+K05933+K05933+K05933+K05953+K05953+K05953+K08967+K08967+K08967+K08967+K08967+K08967+K12524+K12524+K13034+K13034+K14455+K17398+K20772	https:\\www.genome.jp\dbget-bin\www_bget?map00270
ko00430	Taurine and hypotaurine metabolism	C00026	K00485+K00485+K00485+K00485+K01580+K01580+K01580+K01580+K18592+K18592+K18592	https:\\www.genome.jp\dbget-bin\www_bget?map00430
ko00260	Glycine, serine and threonine metabolism	C02291	K00003+K00003+K00276+K00281+K00281+K00600+K00600+K00600+K00830+K00872+K00928+K00928+K00928+K01079+K01695+K01754+K01754+K01834+K01834+K12524+K12524+K15634+K15893+K15893+K15919+K15919+K15919+K15919	https:\\www.genome.jp\dbget-bin\www_bget?map00260
ko01240	Biosynthesis of cofactors	C00103+C00026+C00279+C02656+C00314+C00061+C00158+C02291	K00002+K00002+K00012+K00012+K00012+K00012+K00012+K00012+K00059+K00059+K00059+K00059+K00103+K00103+K00128+K00128+K00128+K00208+K00231+K00275+K00275+K00275+K00278+K00278+K00278+K00591+K00600+K00600+K00600+K00652+K00652+K00652+K00789+K00789+K00793+K00793+K00826+K00826+K00939+K00939+K00963+K00963+K00963+K00966+K00966+K00966+K01113+K01809+K01919+K01919+K01919+K01937+K01937+K01937+K01938+K02303+K02303+…	https:\\www.genome.jp\dbget-bin\www_bget?map01240
ko00232	Caffeine metabolism	C00385	K00365	https:\\www.genome.jp\dbget-bin\www_bget?map00232
ko01210	2-Oxocarboxylic acid metabolism	C00026+C00624+C00158	K00030+K00030+K00030+K00031+K00031+K00052+K00052+K00620+K00814+K00826+K00826+K00928+K00928+K00928+K00930+K01649+K01653+K01687+K01687+K01704+K13027+K13027+K14455	https:\\www.genome.jp\dbget-bin\www_bget?map01210
ko00030	Pentose phosphate pathway	C00279+C00257	K00033+K00131+K00131+K00850+K00850+K00850+K00850+K00850+K00948+K01057+K01057+K01623+K01623+K01623+K01623+K01810+K03841+K03841	https:\\www.genome.jp\dbget-bin\www_bget?map00030
ko00561	Glycerolipid metabolism	C00103	K00002+K00002+K00128+K00128+K00128+K00864+K00901+K00901+K01054+K01054+K01054+K01054+K01054+K01054+K03715+K06118+K09480+K09480+K09480+K13508+K13508+K13508+K13508+K13508+K13508+K13508+K13508+K15728+K18693+K18693+K24189	https:\\www.genome.jp\dbget-bin\www_bget?map00561
ko00330	Arginine and proline metabolism	C00334	K00128+K00128+K00128+K00318+K00472+K00472+K00472+K00472+K00472+K01426+K01426+K01426+K01426+K01426+K10536+K13427+K14455+K17839+K17839+K17839+K17839	https:\\www.genome.jp\dbget-bin\www_bget?map00330
ko00310	Lysine degradation	C00026+C03793+C00489	K00128+K00128+K00128+K00626+K00626+K00658+K00658+K00658+K11420+K11420+K11420+K11433+K24405+K24405+K24405	https:\\www.genome.jp\dbget-bin\www_bget?map00310
ko00340	Histidine metabolism	C00026	K00128+K00128+K00128+K01663	https:\\www.genome.jp\dbget-bin\www_bget?map00340
ko00710	Carbon fixation in photosynthetic organisms	C00279	K00028+K00029+K00029+K00029+K00051+K00134+K00134+K00814+K01006+K01006+K01595+K01595+K01602+K01623+K01623+K01623+K01623+K03841+K03841+K14455	https:\\www.genome.jp\dbget-bin\www_bget?map00710
ko00220	Arginine biosynthesis	C00026+C00624	K00261+K00261+K00261+K00620+K00814+K00930+K01915+K01915+K13427+K14455	https:\\www.genome.jp\dbget-bin\www_bget?map00220
ko00760	Nicotinate and nicotinamide metabolism	C00334	K00278+K00278+K00278+K01240+K01240+K01240+K01513+K01513+K11416+K11416+K11416	https:\\www.genome.jp\dbget-bin\www_bget?map00760
ko00240	Pyrimidine metabolism	C00239	K00857+K00876+K00876+K01240+K01240+K01240+K01489+K01510+K01513+K01513+K01520+K01520+K01520+K01937+K01937+K01937+K10807+K10807+K10807+K13421+K13421+K13800+K13800+K13800+K13800+K24242	https:\\www.genome.jp\dbget-bin\www_bget?map00240
ko00250	Alanine, aspartate and glutamate metabolism	C00026+C00334+C00158	K00261+K00261+K00261+K00278+K00278+K00278+K00814+K00830+K01580+K01580+K01580+K01580+K01915+K01915+K01953+K01953+K13051+K13051+K14455	https:\\www.genome.jp\dbget-bin\www_bget?map00250
ko00040	Pentose and glucuronate interconversions	C00379+C00103+C00026+C00216+C00502+C01904	K00002+K00002+K00012+K00012+K00012+K00012+K00012+K00012+K00854+K00963+K00963+K00963+K01051+K01051+K01051+K01051+K01051+K01051+K01184+K01184+K01184+K01184+K01184+K01184+K01728+K01728+K01728+K01728+K12447+K12447	https:\\www.genome.jp\dbget-bin\www_bget?map00040
ko00230	Purine metabolism	C00360+C00385+C00209	K00365+K00601+K00856+K00939+K00939+K00948+K00951+K00951+K00951+K01510+K01513+K01513+K01933+K01952+K01952+K01952+K01952+K01952+K01952+K10807+K10807+K10807+K13484+K18453+K18453+K18453	https:\\www.genome.jp\dbget-bin\www_bget?map00230
ko01232	Nucleotide metabolism	C00360+C00385+C00239	K00856+K00857+K00876+K00876+K00939+K00939+K01240+K01240+K01240+K01489+K01510+K01513+K01513+K01520+K01520+K01520+K01937+K01937+K01937+K10807+K10807+K10807+K13800+K13800+K13800+K13800+K24242	https:\\www.genome.jp\dbget-bin\www_bget?map01232
ko00380	Tryptophan metabolism	C10164	K00128+K00128+K00128+K00626+K00626+K00658+K00658+K00658+K01426+K01426+K01426+K01426+K01426+K03781+K11816+K11816+K11816+K11816+K11816+K11816+K11817+K11817+K22588+K22588+K22588+K22588+K23947+K23947	https:\\www.genome.jp\dbget-bin\www_bget?map00380
ko00190	Oxidative phosphorylation	C00061	K00235+K00235+K00235+K00412+K00412+K01507+K01507+K01507+K01507+K01535+K01535+K02109+K02126+K02128+K02132+K02140+K02140+K02147+K02147+K02147+K02148+K03882+K03885+K03885+K03942+K03942+K03942+K03955+K05575	https:\\www.genome.jp\dbget-bin\www_bget?map00190

## Sheet: LT0h versus HT0h
KEGG_map	Description	CID_meta	KO_gene	Hyperlink
ko00052	Galactose metabolism	C01132	K00844+K00850+K00850+K00850+K00850+K00850+K00850+K00850+K00850+K00963+K00963+K01193+K01193+K01193+K01193+K01193+K01784+K01785+K01785+K01785+K06617+K06617+K06617+K06617+K06617+K07407+K07407+K07407+K12309+K12309+K12309+K12447+K12447	https:\\www.genome.jp\dbget-bin\www_bget?map00052
ko01100	Metabolic pathways	C04717+C00327+C06082+C00127+C01132+C00191+C02656+C14825+C00062+C00813+C00881+C00408+C00311+C00666+C01879+C02989+C00296+C00064+C06032+C00065+C00158+C00491+C01127+C02291+C00262	K00002+K00012+K00016+K00016+K00016+K00020+K00020+K00020+K00026+K00033+K00033+K00052+K00052+K00058+K00058+K00059+K00059+K00059+K00074+K00079+K00079+K00083+K00083+K00083+K00099+K00099+K00099+K00102+K00102+K00103+K00103+K00103+K00103+K00103+K00134+K00134+K00167+K00207+K00207+K00218+K00218+K00218+K00222+K00222+K00231+K00232+K00232+K00261+K00261+K00261+K00276+K00278+K00278+K00278+K00306+K00366+K00383+…	https:\\www.genome.jp\dbget-bin\www_bget?map01100
ko01110	Biosynthesis of secondary metabolites	C00327+C06082+C00062+C00408+C00311+C00666+C00065+C00158+C02291	K00002+K00006+K00006+K00006+K00016+K00016+K00016+K00026+K00033+K00033+K00052+K00052+K00058+K00058+K00059+K00059+K00059+K00083+K00083+K00083+K00099+K00099+K00099+K00134+K00134+K00167+K00218+K00218+K00218+K00222+K00222+K00224+K00224+K00231+K00232+K00232+K00276+K00279+K00279+K00422+K00430+K00430+K00430+K00430+K00430+K00430+K00430+K00430+K00430+K00430+K00430+K00430+K00430+K00430+K00430+K00430+K00430+…	https:\\www.genome.jp\dbget-bin\www_bget?map01110
ko00520	Amino sugar and nucleotide sugar metabolism	C01132+C00191	K00012+K00770+K00770+K00820+K00844+K00847+K00847+K00963+K00963+K00972+K00975+K01183+K01183+K01183+K01183+K01183+K01183+K01183+K01183+K01183+K01183+K01183+K01183+K01183+K01183+K01209+K01711+K01784+K01810+K08679+K08679+K12447+K12447+K12449+K12449+K12451+K13379+K13648+K13648+K13648+K13648+K13648+K13648+K15920+K17497+K18677+K20547+K20547+K20547+K20547+K20547+K20547+K20547+K25314	https:\\www.genome.jp\dbget-bin\www_bget?map00520
ko00480	Glutathione metabolism	C00127+C01879	K00033+K00033+K00383+K00799+K00799+K00799+K00799+K00799+K00799+K00799+K00799+K00799+K00799+K00799+K00799+K00799+K00799+K00799+K00799+K00799+K00799+K00799+K00799+K00799+K00799+K00799+K00799+K00799+K00799+K00799+K00799+K00799+K00799+K00799+K00799+K00799+K00799+K00799+K00799+K01581+K01581+K10807+K10807+K10807+K10807+K10807+K10807+K10807+K10807+K10807+K22596	https:\\www.genome.jp\dbget-bin\www_bget?map00480
ko00240	Pyrimidine metabolism	C00813+C00881+C00064	K00207+K00207+K00857+K00857+K00857+K00857+K00940+K00940+K00940+K01240+K01520+K01520+K01520+K01520+K01520+K01520+K01520+K01520+K01520+K01520+K01520+K01520+K01937+K10807+K10807+K10807+K10807+K10807+K10807+K10807+K10807+K10807+K13421+K13800+K13800	https:\\www.genome.jp\dbget-bin\www_bget?map00240
ko00330	Arginine and proline metabolism	C00062	K00472+K00472+K00472+K00472+K01259+K01259+K01259+K01259+K01259+K01426+K01476+K01476+K01581+K01581+K01583+K01611+K10536+K10536+K10536+K13427+K17839+K17839+K17839+K17839	https:\\www.genome.jp\dbget-bin\www_bget?map00330
ko01232	Nucleotide metabolism	C00881+C00064+C00262	K00857+K00857+K00857+K00857+K00939+K00940+K00940+K00940+K01240+K01490+K01520+K01520+K01520+K01520+K01520+K01520+K01520+K01520+K01520+K01520+K01520+K01520+K01937+K10807+K10807+K10807+K10807+K10807+K10807+K10807+K10807+K10807+K13800+K13800	https:\\www.genome.jp\dbget-bin\www_bget?map01232
ko00564	Glycerophospholipid metabolism	C00065	K00006+K00006+K00006+K00630+K00901+K00901+K01047+K01047+K01114+K01114+K01115+K01115+K01115+K01126+K01126+K01126+K01126+K01613+K05929+K05929+K06130+K06130+K08744+K13508+K13508+K13511+K14156+K14156+K18693+K18693+K18696+K18696+K22389+K22389	https:\\www.genome.jp\dbget-bin\www_bget?map00564
ko00270	Cysteine and methionine metabolism	C02989+C00065+C00491+C02291	K00016+K00016+K00016+K00026+K00058+K00058+K00549+K00558+K00558+K00558+K00640+K00640+K00815+K00826+K00826+K00899+K00899+K00899+K00899+K00928+K01011+K01244+K01611+K01738+K01738+K01738+K01761+K01761+K05933+K05933+K05933+K05933+K05953+K05953+K08967+K13034+K17398	https:\\www.genome.jp\dbget-bin\www_bget?map00270
ko01250	Biosynthesis of nucleotide sugars	C01132+C00191	K00012+K00820+K00844+K00847+K00847+K00963+K00963+K00972+K00975+K01627+K01711+K01784+K01810+K08679+K08679+K12447+K12447+K12449+K12449+K12451+K13379+K17497+K18677+K25314	https:\\www.genome.jp\dbget-bin\www_bget?map01250
ko00260	Glycine, serine and threonine metabolism	C00065+C02291	K00058+K00058+K00276+K00306+K00499+K00605+K00872+K00872+K00928+K01620+K01695+K01695+K02437+K02437+K15633+K15633+K15919+K15919+K15919+K15919+K15919+K15919+K15919	https:\\www.genome.jp\dbget-bin\www_bget?map00260
ko01230	Biosynthesis of amino acids	C00327+C00062+C00311+C00666+C00064+C06032+C00065+C00158+C02291	K00052+K00052+K00058+K00058+K00134+K00134+K00549+K00640+K00640+K00826+K00826+K00850+K00850+K00850+K00850+K00850+K00850+K00850+K00850+K00872+K00872+K00873+K00873+K00873+K00927+K00928+K01476+K01476+K01620+K01626+K01649+K01689+K01689+K01689+K01695+K01695+K01703+K01738+K01738+K01738+K01755+K01755+K01807+K01814+K01814+K01915+K05359+K05359+K05359+K10206+K13034+K13832+K14677+K14682+K15633+K15633+K15849+…	https:\\www.genome.jp\dbget-bin\www_bget?map01230
ko00290	Valine, leucine and isoleucine biosynthesis	C06032	K00052+K00052+K00826+K00826+K01649+K01703	https:\\www.genome.jp\dbget-bin\www_bget?map00290
ko00410	beta-Alanine metabolism	C01073	K00207+K00207+K00232+K00232+K00276+K01578+K01580+K01580+K17839+K17839+K17839+K17839	https:\\www.genome.jp\dbget-bin\www_bget?map00410
ko00220	Arginine biosynthesis	C00327+C00062+C00064	K00261+K00261+K00261+K01427+K01476+K01476+K01755+K01755+K01915+K13427+K14677+K14682	https:\\www.genome.jp\dbget-bin\www_bget?map00220
ko01240	Biosynthesis of cofactors	C00127+C00191+C02656+C00311+C00064+C00065+C00158+C02291	K00002+K00012+K00059+K00059+K00059+K00103+K00103+K00103+K00103+K00103+K00231+K00278+K00278+K00278+K00591+K00591+K00652+K00652+K00794+K00826+K00826+K00858+K00859+K00859+K00939+K00940+K00940+K00940+K00949+K00963+K00963+K01495+K01495+K01885+K01885+K01937+K03794+K03794+K03809+K06126+K06127+K06127+K08679+K08679+K11752+K12501+K13421+K13800+K13800+K14652+K15376+K17497+K17744+K17872+K17872+K17872+K17872+…	https:\\www.genome.jp\dbget-bin\www_bget?map01240
ko00660	C5-Branched dibasic acid metabolism	C06032	K00052+K00052+K01703	https:\\www.genome.jp\dbget-bin\www_bget?map00660
ko00920	Sulfur metabolism	C00065	K00640+K00640+K01011+K01738+K01738+K01738+K13034+K13811+K15422+K15422	https:\\www.genome.jp\dbget-bin\www_bget?map00920
ko00970	Aminoacyl-tRNA biosynthesis	C00062+C00064+C00065	K01866+K01870+K01870+K01872+K01872+K01872+K01873+K01873+K01873+K01875+K01880+K01883+K01885+K01885+K01892+K01893+K02433+K02433+K02433+K02433+K02433+K14164+K22503+K22503	https:\\www.genome.jp\dbget-bin\www_bget?map00970
ko00250	Alanine, aspartate and glutamate metabolism	C00064+C00158	K00261+K00261+K00261+K00278+K00278+K00278+K00820+K01580+K01580+K01755+K01755+K01915+K13051+K13051+K13051+K13051+K16871+K16871+K16871	https:\\www.genome.jp\dbget-bin\www_bget?map00250
ko01200	Carbon metabolism	C00311+C00065+C00158	K00026+K00033+K00033+K00058+K00058+K00074+K00134+K00134+K00232+K00232+K00261+K00261+K00261+K00605+K00626+K00626+K00626+K00640+K00640+K00844+K00850+K00850+K00850+K00850+K00850+K00850+K00850+K00850+K00851+K00851+K00873+K00873+K00873+K00927+K01057+K01057+K01070+K01455+K01455+K01455+K01595+K01602+K01637+K01689+K01689+K01689+K01738+K01738+K01738+K01807+K01810+K01895+K02437+K02437+K03781+K03841+K11517+…	https:\\www.genome.jp\dbget-bin\www_bget?map01200
ko00600	Sphingolipid metabolism	C00065	K04713+K04713+K04713+K04713+K04713+K04718+K07407+K07407+K07407+K12309+K12309+K12309+K17108	https:\\www.genome.jp\dbget-bin\www_bget?map00600
ko00562	Inositol phosphate metabolism	C00191	K00889+K00889+K00889+K00889+K00913+K00921+K00921+K01092+K01092+K01114+K01114+K10572+K15422+K15422+K18649	https:\\www.genome.jp\dbget-bin\www_bget?map00562
ko00906	Carotenoid biosynthesis	C06082	K02291+K02291+K02291+K02291+K02291+K02291+K09835+K09838+K09841+K09841+K09841+K09841+K09842+K09843+K15744+K15747	https:\\www.genome.jp\dbget-bin\www_bget?map00906
ko00630	Glyoxylate and dicarboxylate metabolism	C00311+C00064+C00065+C00158+C01127	K00026+K00605+K00626+K00626+K00626+K01455+K01455+K01455+K01602+K01637+K01895+K01915+K02437+K02437+K03781+K11517+K11517+K15919+K15919+K15919+K15919+K15919+K15919+K15919+K22133	https:\\www.genome.jp\dbget-bin\www_bget?map00630
ko00400	Phenylalanine, tyrosine and tryptophan biosynthesis	C00296	K00815+K01626+K01695+K01695+K05359+K05359+K05359+K13832+K15849+K15849	https:\\www.genome.jp\dbget-bin\www_bget?map00400
ko00591	Linoleic acid metabolism	C04717+C14825	K00454+K00454+K01047+K01047+K15718	https:\\www.genome.jp\dbget-bin\www_bget?map00591
ko02010	ABC transporters	C00062+C00881+C00064+C00065+C00491	K05657+K05658+K05658+K05658+K05662+K05665+K05665+K05681+K05681+K05681+K05681+K05681+K05681+K05681+K05681+K05681+K05681+K05681+K05681+K05681	https:\\www.genome.jp\dbget-bin\www_bget?map02010
ko00053	Ascorbate and aldarate metabolism	C00191	K00002+K00012+K00103+K00103+K00103+K00103+K00103+K00423+K00423+K00423+K00423+K00423+K00423+K00423+K08232+K08679+K08679+K12447+K12447+K17744+K18649	https:\\www.genome.jp\dbget-bin\www_bget?map00053
ko00460	Cyanoamino acid metabolism	C00065	K01188+K01188+K01188+K01188+K01188+K01188+K01188+K01188+K01188+K01188+K01188+K01188+K01455+K01455+K01455+K05349+K05349+K05350+K05350+K05350+K13027+K13027+K13027+K13029+K13029+K13030+K13030+K13030+K13030+K13030+K13030+K13030+K13030+K13030+K13034+K13051+K13051+K13051+K13051	https:\\www.genome.jp\dbget-bin\www_bget?map00460
ko00780	Biotin metabolism	C02656	K00059+K00059+K00059+K00652+K00652	https:\\www.genome.jp\dbget-bin\www_bget?map00780
ko00040	Pentose and glucuronate interconversions	C00191	K00002+K00012+K00854+K00963+K00963+K01051+K01051+K01051+K01051+K01184+K01184+K01184+K01184+K01184+K01184+K01184+K01184+K01213+K01805+K01805+K01805+K12447+K12447	https:\\www.genome.jp\dbget-bin\www_bget?map00040
ko00230	Purine metabolism	C00064+C00262	K00602+K00939+K00940+K00940+K00940+K00951+K01427+K01490+K01923+K10807+K10807+K10807+K10807+K10807+K10807+K10807+K10807+K10807+K13811+K18453	https:\\www.genome.jp\dbget-bin\www_bget?map00230
ko00310	Lysine degradation	C00408	K00306+K00626+K00626+K00626+K11420+K11420+K11420+K14157+K24405+K24406	https:\\www.genome.jp\dbget-bin\www_bget?map00310
ko00261	Monobactam biosynthesis	C00062+C00065	K00928+K13811	https:\\www.genome.jp\dbget-bin\www_bget?map00261
ko00910	Nitrogen metabolism	C00064	K00261+K00261+K00261+K00366+K01455+K01455+K01455+K01673+K01673+K01674+K01674+K01674+K01674+K01915+K10534	https:\\www.genome.jp\dbget-bin\www_bget?map00910
ko01210	2-Oxocarboxylic acid metabolism	C00311+C06032+C00158	K00052+K00052+K00826+K00826+K00928+K01649+K01703+K13027+K13027+K13027+K14677+K14682	https:\\www.genome.jp\dbget-bin\www_bget?map01210
ko00300	Lysine biosynthesis	C00666	K00928+K10206	https:\\www.genome.jp\dbget-bin\www_bget?map00300
ko00960	Tropane, piperidine and pyridine alkaloid biosynthesis	C00408	K00276+K00815+K08081+K15849+K15849	https:\\www.genome.jp\dbget-bin\www_bget?map00960
ko00750	Vitamin B6 metabolism	C00064	K05275+K05275	https:\\www.genome.jp\dbget-bin\www_bget?map00750
ko04075	Plant hormone signal transduction	C06082	K12126+K13415+K13415+K13415+K13415+K13415+K13415+K13415+K13415+K13415+K13415+K13415+K13422+K13422+K13422+K13449+K13449+K13449+K13449+K13464+K13464+K13464+K13946+K14431+K14431+K14431+K14431+K14432+K14432+K14432+K14432+K14432+K14484+K14484+K14484+K14484+K14484+K14486+K14486+K14486+K14486+K14486+K14486+K14486+K14487+K14487+K14487+K14487+K14487+K14487+K14487+K14487+K14488+K14488+K14488+K14488+K14488+…	https:\\www.genome.jp\dbget-bin\www_bget?map04075
ko00020	Citrate cycle (TCA cycle)	C00311+C00158	K00026+K01648+K01648	https:\\www.genome.jp\dbget-bin\www_bget?map00020

## Sheet: LT48h versus HT48h
KEGG_map	Description	CID_meta	KO_gene	Hyperlink
ko01110	Biosynthesis of secondary metabolites	C06082+C00279+C00253+C00257+C00408+C04411+C00311+C00041+C00158+C02291	K00002+K00003+K00006+K00006+K00006+K00006+K00006+K00016+K00016+K00016+K00021+K00033+K00033+K00052+K00052+K00058+K00059+K00083+K00083+K00099+K00099+K00099+K00121+K00134+K00134+K00134+K00134+K00134+K00134+K00161+K00167+K00208+K00218+K00218+K00222+K00222+K00222+K00224+K00224+K00224+K00224+K00227+K00228+K00231+K00231+K00232+K00232+K00276+K00279+K00279+K00279+K00279+K00279+K00279+K00279+K00279+K00422+…	https:\\www.genome.jp\dbget-bin\www_bget?map01110
ko00250	Alanine, aspartate and glutamate metabolism	C00041+C00158	K00261+K00261+K00261+K00261+K00278+K00278+K00278+K00278+K00278+K00278+K00278+K00278+K00278+K00278+K00278+K00278+K00764+K00814+K00814+K00814+K01580+K01580+K01580+K01580+K01580+K01580+K01580+K01915+K01915+K13051+K13051+K13051+K13051+K13051+K14454+K14454+K16871+K16871+K16871+K16871+K16871	https:\\www.genome.jp\dbget-bin\www_bget?map00250
ko01200	Carbon metabolism	C00279+C00257+C00311+C00041+C00158	K00028+K00033+K00033+K00051+K00051+K00051+K00058+K00074+K00121+K00131+K00131+K00131+K00134+K00134+K00134+K00134+K00134+K00134+K00161+K00232+K00232+K00261+K00261+K00261+K00261+K00600+K00605+K00615+K00626+K00626+K00626+K00626+K00626+K00640+K00658+K00814+K00814+K00814+K00850+K00850+K00850+K00850+K00850+K00850+K00850+K00850+K00850+K00850+K00850+K00851+K00851+K00873+K00873+K00873+K00873+K00873+K00873+…	https:\\www.genome.jp\dbget-bin\www_bget?map01200
ko01100	Metabolic pathways	C03196+C00379+C00643+C06104+C06082+C01904+C00652+C01132+C10164+C00684+C00279+C00314+C00253+C00942+C00257+C00813+C00881+C00408+C04411+C00311+C01879+C02989+C00296+C00105+C00041+C06032+C02700+C00158+C02291+C00262	K00002+K00003+K00012+K00012+K00016+K00016+K00016+K00020+K00020+K00020+K00020+K00020+K00020+K00021+K00028+K00033+K00033+K00051+K00051+K00051+K00052+K00052+K00058+K00059+K00074+K00079+K00083+K00083+K00099+K00099+K00099+K00103+K00103+K00103+K00103+K00103+K00103+K00103+K00103+K00103+K00103+K00121+K00131+K00131+K00131+K00134+K00134+K00134+K00134+K00134+K00134+K00161+K00167+K00207+K00207+K00208+K00218+…	https:\\www.genome.jp\dbget-bin\www_bget?map01100
ko00030	Pentose phosphate pathway	C00279+C00257	K00033+K00033+K00131+K00131+K00131+K00615+K00850+K00850+K00850+K00850+K00850+K00850+K00850+K00850+K00850+K00850+K00850+K00851+K00851+K00895+K00895+K00895+K00895+K00895+K00895+K00948+K01057+K01057+K01623+K01807+K01810+K01810+K03841	https:\\www.genome.jp\dbget-bin\www_bget?map00030
ko00270	Cysteine and methionine metabolism	C02989+C00041+C02291	K00003+K00016+K00016+K00016+K00058+K00547+K00547+K00547+K00547+K00549+K00558+K00558+K00558+K00558+K00558+K00640+K00797+K00815+K00815+K00826+K00826+K00826+K00899+K00899+K00899+K00899+K00928+K00928+K00928+K00928+K01011+K01011+K01011+K01011+K01244+K01251+K01251+K01611+K01611+K01738+K01738+K01738+K01761+K01761+K01761+K05933+K05933+K05933+K05933+K05933+K05953+K05953+K08967+K08967+K08967+K08967+K08967+…	https:\\www.genome.jp\dbget-bin\www_bget?map00270
ko01230	Biosynthesis of amino acids	C00279+C04411+C00311+C00041+C06032+C00158+C02291	K00003+K00052+K00052+K00058+K00134+K00134+K00134+K00134+K00134+K00134+K00549+K00600+K00615+K00640+K00814+K00814+K00814+K00826+K00826+K00826+K00850+K00850+K00850+K00850+K00850+K00850+K00850+K00850+K00850+K00850+K00850+K00872+K00872+K00872+K00873+K00873+K00873+K00873+K00873+K00873+K00873+K00891+K00928+K00928+K00928+K00928+K00948+K01079+K01476+K01476+K01476+K01620+K01623+K01626+K01647+K01681+K01681+…	https:\\www.genome.jp\dbget-bin\www_bget?map01230
ko00480	Glutathione metabolism	C01879	K00033+K00033+K00383+K00797+K00799+K00799+K00799+K00799+K00799+K00799+K00799+K00799+K00799+K00799+K00799+K00799+K00799+K00799+K00799+K00799+K00799+K00799+K00799+K00799+K00799+K00799+K00799+K00799+K00799+K00799+K00799+K00799+K00799+K00799+K00799+K00799+K00799+K00799+K00799+K00799+K00799+K00799+K00799+K00799+K00799+K00799+K00799+K01581+K01581+K01581+K10807+K10807+K10807+K10807+K10807+K10807+K10807+…	https:\\www.genome.jp\dbget-bin\www_bget?map00480
ko01240	Biosynthesis of cofactors	C00279+C00314+C00253+C00311+C00105+C02700+C00158+C02291	K00002+K00012+K00012+K00059+K00103+K00103+K00103+K00103+K00103+K00103+K00103+K00103+K00103+K00103+K00208+K00228+K00231+K00231+K00278+K00278+K00278+K00278+K00278+K00278+K00278+K00278+K00278+K00278+K00278+K00278+K00591+K00600+K00652+K00763+K00794+K00826+K00826+K00826+K00859+K00859+K00939+K00939+K00940+K00940+K00949+K00949+K00963+K00966+K00966+K00966+K01495+K01698+K01809+K01885+K01885+K01937+K01937+…	https:\\www.genome.jp\dbget-bin\www_bget?map01240
ko00240	Pyrimidine metabolism	C00813+C00881+C00105	K00207+K00207+K00857+K00857+K00857+K00940+K00940+K01240+K01513+K01513+K01513+K01520+K01520+K01520+K01520+K01520+K01520+K01520+K01520+K01520+K01520+K01520+K01520+K01937+K01937+K01937+K10807+K10807+K10807+K10807+K10807+K10807+K10807+K10807+K10807+K10807+K10807+K10807+K13421+K13800+K13800+K13998	https:\\www.genome.jp\dbget-bin\www_bget?map00240
ko00052	Galactose metabolism	C01132	K00850+K00850+K00850+K00850+K00850+K00850+K00850+K00850+K00850+K00850+K00850+K00963+K01193+K01193+K01193+K01785+K01785+K01785+K06617+K06617+K06617+K06617+K07407+K07407+K07407+K12309+K12309+K12309+K12309+K12309+K12447+K18819+K18819	https:\\www.genome.jp\dbget-bin\www_bget?map00052
ko00520	Amino sugar and nucleotide sugar metabolism	C01132	K00012+K00012+K00770+K00770+K00770+K00770+K00847+K00847+K00963+K00966+K00966+K00966+K00975+K00975+K01183+K01183+K01183+K01183+K01183+K01183+K01183+K01711+K01809+K01810+K01810+K08678+K08679+K08679+K08679+K10046+K12447+K12449+K12449+K13379+K13379+K13379+K13648+K13648+K13648+K13648+K13648+K13648+K15920+K15920+K15920+K16190+K16190+K17497+K17497+K18677+K20547+K20547+K20547+K20547+K20547+K20547+K20547+…	https:\\www.genome.jp\dbget-bin\www_bget?map00520
ko00760	Nicotinate and nicotinamide metabolism	C00253	K00278+K00278+K00278+K00278+K00278+K00278+K00278+K00278+K00278+K00278+K00278+K00278+K00763+K01240+K01513+K01513+K01513+K11414+K11416	https:\\www.genome.jp\dbget-bin\www_bget?map00760
ko00906	Carotenoid biosynthesis	C06082	K02291+K02291+K02291+K02291+K02291+K02291+K02291+K02291+K02293+K09838+K09838+K09838+K09840+K09840+K09841+K09841+K09841+K09841+K09842+K09842+K09843+K09843+K09843+K09843+K15744+K15746+K15747	https:\\www.genome.jp\dbget-bin\www_bget?map00906
ko01232	Nucleotide metabolism	C00881+C00105+C00262	K00857+K00857+K00857+K00939+K00939+K00940+K00940+K01240+K01513+K01513+K01513+K01520+K01520+K01520+K01520+K01520+K01520+K01520+K01520+K01520+K01520+K01520+K01520+K01937+K01937+K01937+K10807+K10807+K10807+K10807+K10807+K10807+K10807+K10807+K10807+K10807+K10807+K10807+K13800+K13800+K13998	https:\\www.genome.jp\dbget-bin\www_bget?map01232
ko01250	Biosynthesis of nucleotide sugars	C01132	K00012+K00012+K00847+K00847+K00963+K00966+K00966+K00966+K00975+K00975+K01627+K01711+K01809+K01810+K01810+K08678+K08679+K08679+K08679+K10046+K12447+K12449+K12449+K13379+K13379+K13379+K16190+K16190+K17497+K17497+K18677+K25314	https:\\www.genome.jp\dbget-bin\www_bget?map01250
ko00630	Glyoxylate and dicarboxylate metabolism	C00311+C00158	K00600+K00605+K00626+K00626+K00626+K00626+K00626+K01455+K01455+K01455+K01455+K01455+K01455+K01455+K01455+K01455+K01455+K01647+K01681+K01681+K01915+K01915+K02437+K02437+K03781+K03781+K03781+K03781+K11517+K11517+K11517+K11517+K15918+K15919+K15919+K15919+K15919+K15919+K15919	https:\\www.genome.jp\dbget-bin\www_bget?map00630
ko00620	Pyruvate metabolism	C05994	K00002+K00016+K00016+K00016+K00028+K00051+K00051+K00051+K00121+K00161+K00626+K00626+K00626+K00626+K00626+K00873+K00873+K00873+K00873+K00873+K00873+K00873+K01595+K01595+K01610+K11262+K11262+K11262+K18857+K18857+K18857+K18857+K18857+K18857+K18857+K18857+K18857+K18857+K18881	https:\\www.genome.jp\dbget-bin\www_bget?map00620
ko00260	Glycine, serine and threonine metabolism	C02291	K00003+K00058+K00276+K00499+K00600+K00605+K00872+K00872+K00872+K00928+K00928+K00928+K00928+K01079+K01620+K01754+K01754+K02437+K02437+K15633+K15633+K15918+K15919+K15919+K15919+K15919+K15919+K15919	https:\\www.genome.jp\dbget-bin\www_bget?map00260
ko00290	Valine, leucine and isoleucine biosynthesis	C04411+C06032	K00052+K00052+K00826+K00826+K00826+K01754+K01754	https:\\www.genome.jp\dbget-bin\www_bget?map00290
ko00710	Carbon fixation in photosynthetic organisms	C00279+C00041	K00028+K00051+K00051+K00051+K00134+K00134+K00134+K00134+K00134+K00134+K00615+K00814+K00814+K00814+K01100+K01595+K01595+K01610+K01623+K01803+K01803+K01807+K03841+K14454+K14454	https:\\www.genome.jp\dbget-bin\www_bget?map00710
ko00970	Aminoacyl-tRNA biosynthesis	C00041	K01866+K01866+K01866+K01868+K01869+K01870+K01870+K01870+K01872+K01872+K01872+K01873+K01873+K01873+K01873+K01874+K01874+K01875+K01883+K01883+K01883+K01885+K01885+K01892+K01893+K02433+K02433+K02433+K04567+K14164+K22503+K22503	https:\\www.genome.jp\dbget-bin\www_bget?map00970
ko00230	Purine metabolism	C00942+C00262	K00601+K00602+K00764+K00939+K00939+K00940+K00940+K00948+K00951+K00951+K01513+K01513+K01513+K01522+K01923+K01952+K01952+K02083+K10807+K10807+K10807+K10807+K10807+K10807+K10807+K10807+K10807+K10807+K10807+K10807+K13484+K13811+K18453	https:\\www.genome.jp\dbget-bin\www_bget?map00230
ko01210	2-Oxocarboxylic acid metabolism	C04411+C00311+C06032+C00158	K00052+K00052+K00814+K00814+K00814+K00826+K00826+K00826+K00928+K00928+K00928+K00928+K01647+K01681+K01681+K13027+K13027+K13027+K13027+K13027+K14454+K14454+K14677+K14682	https:\\www.genome.jp\dbget-bin\www_bget?map01210
ko04075	Plant hormone signal transduction	C06082+C18699	K12126+K12126+K12126+K13415+K13415+K13415+K13415+K13415+K13415+K13415+K13415+K13415+K13415+K13415+K13415+K13415+K13415+K13415+K13415+K13415+K13415+K13415+K13415+K13415+K13415+K13415+K13415+K13422+K13422+K13422+K13422+K13422+K13422+K13422+K13422+K13464+K13464+K13464+K13464+K13946+K13946+K13946+K14431+K14431+K14431+K14431+K14431+K14431+K14432+K14432+K14432+K14432+K14432+K14432+K14432+K14432+K14432+…	https:\\www.genome.jp\dbget-bin\www_bget?map04075
ko04122	Sulfur relay system	C00041	K01011+K01011+K01011+K01011+K03637	https:\\www.genome.jp\dbget-bin\www_bget?map04122
ko00310	Lysine degradation	C03196+C00408	K00626+K00626+K00626+K00626+K00626+K00658+K11420+K11420+K11420+K11420+K11426+K14157+K14157+K14157+K14157+K24405+K24406+K24406	https:\\www.genome.jp\dbget-bin\www_bget?map00310
ko00430	Taurine and hypotaurine metabolism	C00041	K00485+K00485+K01580+K01580+K01580+K01580+K01580+K01580+K01580+K18592	https:\\www.genome.jp\dbget-bin\www_bget?map00430
ko00450	Selenocompound metabolism	C00041	K00549+K01761+K01761+K01761+K01874+K01874+K13811	https:\\www.genome.jp\dbget-bin\www_bget?map00450
ko00660	C5-Branched dibasic acid metabolism	C06032	K00052+K00052	https:\\www.genome.jp\dbget-bin\www_bget?map00660
ko00400	Phenylalanine, tyrosine and tryptophan biosynthesis	C00279+C00296	K00815+K00815+K00891+K01626+K05359+K05359+K05359+K05359+K13832+K14454+K14454+K15849	https:\\www.genome.jp\dbget-bin\www_bget?map00400
ko02010	ABC transporters	C00379+C22040+C00881+C00041	K05657+K05658+K05662+K05665+K05665+K05665+K05665+K05665+K05665+K05665+K05681+K05681+K05681+K05681+K05681+K05681+K05681+K05681+K05681+K05681+K05681+K05681+K05681+K05681+K05681	https:\\www.genome.jp\dbget-bin\www_bget?map02010
ko00053	Ascorbate and aldarate metabolism	C00652+C00684	K00002+K00012+K00012+K00103+K00103+K00103+K00103+K00103+K00103+K00103+K00103+K00103+K00103+K00423+K00423+K00423+K08232+K08679+K08679+K08679+K10046+K12447+K16190+K16190+K18649	https:\\www.genome.jp\dbget-bin\www_bget?map00053
ko00040	Pentose and glucuronate interconversions	C00379+C01904	K00002+K00012+K00012+K00854+K00963+K01051+K01051+K01051+K01051+K01051+K01184+K01184+K01184+K01184+K01184+K01184+K01184+K01184+K01184+K01184+K01213+K01728+K01805+K01805+K01805+K12447+K16190+K16190	https:\\www.genome.jp\dbget-bin\www_bget?map00040
ko00960	Tropane, piperidine and pyridine alkaloid biosynthesis	C00253+C00408	K00276+K00815+K00815+K08081+K14454+K14454+K15849	https:\\www.genome.jp\dbget-bin\www_bget?map00960
ko00020	Citrate cycle (TCA cycle)	C00311+C00158	K00161+K00658+K01610+K01647+K01648+K01681+K01681	https:\\www.genome.jp\dbget-bin\www_bget?map00020
ko00750	Vitamin B6 metabolism	C00279+C00314	K05275+K23998	https:\\www.genome.jp\dbget-bin\www_bget?map00750
ko00380	Tryptophan metabolism	C00643+C10164+C02700	K00626+K00626+K00626+K00626+K00626+K00658+K01426+K01426+K03781+K03781+K03781+K03781+K11816+K11816+K11816+K11816+K11817+K22588+K22588+K22588+K22588+K24541+K24541	https:\\www.genome.jp\dbget-bin\www_bget?map00380
