# Supplementary material for: Integrated Transcriptomic and Metabolomic Analyses Identify Critical Genes and Metabolites Associated with Seed Vigor of Common Wheat
Source: Int J Mol Sci. 2023 Dec 30;25(1):526. doi: 10.3390/ijms25010526 (PMC10779259; doi:10.3390/ijms25010526)
Supplement: Supplementary file 1 [file ijms-25-00526-s001.zip › Supplementary Table S2.xlsx]

## Sheet: LT0h versus LT48h
Supplementary Table 2: Differentially accumulated metabolites (DAMs) in LT0h versus LT48h, HT0h versus HT48h, LT0h versus HT0h, and LT48h versus HT48h respectively.
Index	Formula	Compounds	Class I	Class II	LT0h-1	LT0h-2	LT0h-3	LT48h-1	LT48h-2	LT48h-3	VIP	P-value	Fold_Change	Log2FC	Type
pme3732	C9H13N3O5	Cytidine	Nucleotides and derivatives	Nucleotides and derivatives	18948.5	24522.6	17833.7	8789.93	6278.84	7234.6	1.41766	0.0158733	0.363811	-1.45874	down
Lmrj002244	C10H14N2O2	Cyclo(Pro-Pro)	Amino acids and derivatives	Amino acids and derivatives	3759.42	4592.99	5059.06	9777.75	13059.6	7586.65	1.34051	0.0633496	2.26851	1.18174	up
pme0253	C8H15NO3	N-Acetyl-L-leucine	Amino acids and derivatives	Amino acids and derivatives	8889.15	7668.04	6992.83	79965.6	87307.4	77993	1.46672	0.00102792	10.4147	3.38055	up
Lmmn000214	C18H32O15	Solatriose	Others	Saccharides	124312	196759	159130	377010	336917	431111	1.3846	0.0037237	2.3845	1.25368	up
pme2380	C5H6O5	α-Ketoglutaric acid	Organic acids	Organic acids	1.30676e+06	1.48264e+06	1.14182e+06	625965	648472	513885	1.4159	0.00949229	0.454902	-1.13637	down
Zmdp001663	C10H18N2O5S	γ-glutamylmethionine	Amino acids and derivatives	Amino acids and derivatives	20873.1	24581.1	8488.48	46618.6	51038.2	39070.3	1.2314	0.0125295	2.53467	1.3418	up
Zmdp001647	C10H18N2O5	γ-Glutamyl-L-valine	Amino acids and derivatives	Amino acids and derivatives	32456	39750.9	35560.4	96133.8	99751.7	68820.9	1.40889	0.0285096	2.45628	1.29647	up
MWS3166	C18H35NO3	N-Palmitoylglycine	Amino acids and derivatives	Amino acids and derivatives	7827.32	9906.41	9031.17	25492.9	17019.9	26507.3	1.38625	0.0382166	2.57875	1.36667	up
pme3382	C6H11NO4	N-Acetyl-L-threonine	Amino acids and derivatives	Amino acids and derivatives	55317.2	59041.2	65614.6	155341	192026	197296	1.44776	0.00885552	3.02636	1.59758	up
Lmbn005287	C18H32O4	7S,8S-DiHODE; (9Z,12Z)-(7S,8S)-Dihydroxyoctadeca-9,12-dienoic acid*	Lipids	Free fatty acids	89970.8	108220	98150.9	50609.6	35447.3	51326.7	1.39534	0.00200948	0.463599	-1.10905	down
MWS80007	C18H32O4	13-Hydroperoxy-9Z,11E-octadecadienoic acid*	Lipids	Free fatty acids	89970.8	108220	98150.9	50609.6	35447.3	51326.7	1.39534	0.00200948	0.463599	-1.10905	down
pmb0464	C16H27NO14	L-Aspartic acid-O-diglucoside	Amino acids and derivatives	Amino acids and derivatives	1.21057e+06	1.14027e+06	1.22424e+06	2.36131e+06	2.77433e+06	2.09172e+06	1.42954	0.0239611	2.02159	1.01549	up
ML10180524	C9H13N3O5	Cytarabine	Nucleotides and derivatives	Nucleotides and derivatives	766293	1.08458e+06	944891	466232	448157	237230	1.30006	0.0108287	0.411916	-1.27958	down
MWSslk120	C11H13NO3	N-Acetyl-DL-phenylalanine	Amino acids and derivatives	Amino acids and derivatives	17596.2	11982.6	14343.2	225261	238041	239272	1.46458	9.42194e-05	15.996	3.99964	up
MWS0274	C9H10O3	DL-3-Phenyllactic acid	Organic acids	Organic acids	28333.8	24215.9	30439.5	63913.5	50213.8	74251.8	1.39198	0.0303663	2.26992	1.18264	up
Wmzn000227	C6H10O4	2,2-Dimethylsuccinic acid	Organic acids	Organic acids	28708.9	25415.6	26264.3	77392.2	73711.8	84727.9	1.46107	0.00200895	2.93364	1.55269	up
pme2237	C6H14O6	Dulcitol*	Others	Saccharides	94751.9	93471.6	90442.3	203425	205055	222191	1.46423	0.00180554	2.26318	1.17835	up
MWStz261	C11H18N2O2	Cyclo(D-Leu-L-Pro)	Amino acids and derivatives	Amino acids and derivatives	6023.13	5564.86	5730.21	12385.3	12751.6	11407.3	1.46153	0.00178783	2.11016	1.07735	up
Zmzp000145	C9H20N2O2	Trimethyllysine	Amino acids and derivatives	Amino acids and derivatives	1.40035e+06	2.97806e+06	2.91164e+06	1.0608e+06	1.11217e+06	1.3231e+06	1.18497	0.130326	0.479568	-1.06019	down
pme3034	C5H8O4	Ethylmalonic acid	Organic acids	Organic acids	13590.9	13526.5	14676.5	36956.7	28833.7	40893	1.42726	0.0248426	2.55261	1.35197	up
MWS80006	C18H32O4	9-Hydroperoxy-9Z,11E-Octadecadienoic Acid	Lipids	Free fatty acids	49668.5	55356.7	52722.2	29074.6	18295.4	24552.4	1.39165	0.00379909	0.455934	-1.1331	down
MWS4471	C6H10N2O4	N-Alpha-Acetyl-L-Asparagine	Amino acids and derivatives	Amino acids and derivatives	7458.6	12907	7223.73	122859	125358	141389	1.45318	0.00101132	14.1216	3.81983	up
mws0520	C11H13NO4	N-Acetyl-L-tyrosine	Amino acids and derivatives	Amino acids and derivatives	16267.1	18281.4	17608.5	169301	221997	184695	1.46489	0.00786262	11.0434	3.46512	up
Zmdn001564	C14H18N2O5	γ-Glutamylphenylalanine	Amino acids and derivatives	Amino acids and derivatives	57011.9	64757.7	49193.2	120721	102611	129662	1.4101	0.0059206	2.06474	1.04596	up
Zmdp001857	C14H18N2O6	γ-Glutamyltyrosine	Amino acids and derivatives	Amino acids and derivatives	68542.3	84977.7	66896.9	185997	216303	146944	1.40942	0.0246802	2.49184	1.31721	up
pme0243	C5H8O4	Glutaric acid*	Organic acids	Organic acids	144105	155196	141628	354591	312335	396764	1.44597	0.0116842	2.41238	1.27046	up
Lmrj002793	C14H16N2O4	Cyclo(Phe-Glu)	Amino acids and derivatives	Amino acids and derivatives	35743.8	33549.4	39152.5	209762	219686	167073	1.45961	0.0091542	5.50065	2.4596	up
mws0609	C10H12N5O7P	Guanosine 3',5'-cyclic monophosphate	Nucleotides and derivatives	Nucleotides and derivatives	317381	429992	306150	89142.4	33482.8	80792.7	1.37491	0.0094515	0.193084	-2.3727	down
pme0534	C6H12O7	Gluconic acid	Others	Saccharides	1.1279e+06	1.06497e+06	1.33853e+06	3.41323e+06	2.98852e+06	3.77123e+06	1.4416	0.00526369	2.88073	1.52643	up
pme0256	C5H4N4O2	Xanthine	Nucleotides and derivatives	Nucleotides and derivatives	51957.2	54220.5	57380.2	431761	641606	690990	1.45667	0.0214329	10.7874	3.43127	up
mws0124	C13H14N2O3	N-(3-Indolylacetyl)-L-alanine	Amino acids and derivatives	Amino acids and derivatives	4730.81	3319.89	4866.13	46239.6	46697.8	52779.4	1.45985	0.00142796	11.2812	3.49584	up
pmf0096	C2H2O4	Oxalic acid	Organic acids	Organic acids	75438.8	73773.4	83354.4	210980	271771	262994	1.45165	0.0106496	3.20659	1.68104	up
MWS00330g	C5H9NO2	1-Amino-1-cyclobutane-carboxylic-acid*	Amino acids and derivatives	Amino acids and derivatives	1.67319e+07	1.67865e+07	1.70861e+07	3.6737e+07	4.08281e+07	3.86741e+07	1.46471	0.00270796	2.29701	1.19976	up
pme0075	C7H11NO5	N-Acetyl-L-glutamic acid	Amino acids and derivatives	Amino acids and derivatives	79605.3	68820	49214.1	357790	375965	461557	1.44778	0.00596843	6.04794	2.59644	up
mws0224	C5H11NO2S	DL-Methionine	Amino acids and derivatives	Amino acids and derivatives	1.10765e+06	1.07897e+06	1.04707e+06	2.16862e+06	2.22415e+06	2.11415e+06	1.46695	6.09882e-05	2.01223	1.0088	up
ML10181668	C6H11NO2	Cycloleucine	Amino acids and derivatives	Amino acids and derivatives	1.22746e+06	3.24046e+06	2.6649e+06	696892	910250	748141	1.26913	0.115378	0.330204	-1.59857	down
pme0006	C5H9NO2	L-Proline*	Amino acids and derivatives	Amino acids and derivatives	1.62761e+07	1.65801e+07	1.71392e+07	3.54597e+07	4.0826e+07	3.56265e+07	1.45845	0.00634266	2.23845	1.1625	up
MWSmce199	C5H10O5	L-Xylose*	Others	Saccharides	44615	71631.9	50778.3	95794.6	131612	123006	1.33591	0.0125905	2.09797	1.06899	up
Zmdp002216	C11H20N2O5	L-γ-Glutamyl-L-leucine	Amino acids and derivatives	Amino acids and derivatives	93968.9	83620.8	72336	204678	209796	150680	1.40328	0.022078	2.26129	1.17714	up
pme0278	C7H14N2O4	2,6-Diaminooimelic acid	Organic acids	Organic acids	98386	119497	106769	559011	645781	570220	1.46318	0.00213978	5.46744	2.45087	up
Lmhp011388	C21H36O4	2-α-Linolenoyl-glycerol	Lipids	Glycerol ester	79717.3	79158.3	93108.9	47379.1	40148.5	36692	1.42394	0.00245674	0.492965	-1.02044	down
Zmyn000268	C3H6O3	2,3-Dihydroxypropanal	Others	Saccharides	5326.41	4255.52	11087	21633	13095.4	26030	1.23315	0.0513375	2.9396	1.55562	up
pme2566	C8H14N2O5	5-L-Glutamyl-L-amino acid	Amino acids and derivatives	Amino acids and derivatives	58908.5	49707.1	67728.2	127860	101919	128390	1.3899	0.00743368	2.03108	1.02225	up
mws0254	C6H9N3O2	L-Histidine	Amino acids and derivatives	Amino acids and derivatives	8.57092e+06	8.56315e+06	8.3352e+06	1.70831e+07	1.69425e+07	1.71743e+07	1.46814	1.56534e-07	2.01026	1.00738	up
pme0193	C5H10N2O3	L-Glutamine	Amino acids and derivatives	Amino acids and derivatives	1.05535e+07	1.05358e+07	1.07168e+07	4.8804e+07	2.88889e+07	4.1865e+07	1.42549	0.0375708	3.75896	1.91033	up
pmb2591	C13H14N2O3	N-Acetyl-L-Tryptophan	Amino acids and derivatives	Amino acids and derivatives	11121.4	9930.64	10131.4	115251	96147.2	170462	1.45341	0.034434	12.2456	3.61419	up
MWS2984	C4H4N6O	8-Azaguanine	Nucleotides and derivatives	Nucleotides and derivatives	85934.7	118594	108459	678327	775193	670610	1.45864	0.00165644	6.78664	2.7627	up
pme0295	C6H11NO3	4-Acetamidobutyric acid	Organic acids	Organic acids	211468	216781	208259	476229	449555	387139	1.44774	0.0128464	2.0627	1.04453	up
MWStz205	C14H16N2O2	Cyclo(D-Phe-L-Pro)	Amino acids and derivatives	Amino acids and derivatives	14319.6	12783.9	18229.9	34782.2	31188.6	29349.3	1.40022	0.00184973	2.10264	1.0722	up
Zmdp000441	C6H11NO3S	3-(Allylsulphinyl)-L-alanine	Amino acids and derivatives	Amino acids and derivatives	39911.4	61671.7	11146.6	123802	97318.7	67371.5	1.06789	0.0562081	2.55915	1.35567	up
MWS4285	C3H6O3	L-Lactic Acid	Organic acids	Organic acids	8545.63	13022.9	9996.62	26494.2	20135.9	30852.2	1.36284	0.0252311	2.45468	1.29553	up

## Sheet: HT0h versus HT48h
Index	Formula	Compounds	Class I	Class II	HT0h-1	HT0h-2	HT0h-3	HT48h-1	HT48h-2	HT48h-3	VIP	P-value	Fold_Change	Log2FC	Type
pme0513	C5H12O5	Xylitol*	Others	Saccharides	62742.7	61100.9	92061.1	232724	218583	232952	1.43928	0.00101913	3.16926	1.66415	up
pme0253	C8H15NO3	N-Acetyl-L-leucine	Amino acids and derivatives	Amino acids and derivatives	9661.04	11492.4	10557.7	127281	87606	78548.9	1.45377	0.028057	9.25342	3.20999	up
mws1090	C6H13O9P	Glucose-1-phosphate*	Others	Saccharides	1.02432e+07	2.60955e+06	3.11029e+06	1.53007e+06	1.38809e+06	2.07554e+06	1.08985	0.275831	0.31283	-1.67655	down
mws1155	C6H14O6	D-Mannitol*	Others	Saccharides	27494.1	27241.4	31352	109836	130505	97806.3	1.4574	0.0114743	3.92794	1.97377	up
mws0972	C6H12O3	6-Hydroxyhexanoic acid	Organic acids	Organic acids	14830	15058	15571.3	35019.4	40426	34082.5	1.45765	0.00786653	2.40936	1.26865	up
pme2380	C5H6O5	α-Ketoglutaric acid	Organic acids	Organic acids	859078	739393	831283	354306	331232	308149	1.44758	0.00245953	0.408966	-1.28995	down
MWSmce676	C5H10O5	D-Arabinose*	Others	Saccharides	64675.3	58301.4	66059.5	143465	139960	121234	1.45275	0.00481433	2.14064	1.09804	up
MWS3166	C18H35NO3	N-Palmitoylglycine	Amino acids and derivatives	Amino acids and derivatives	8155.89	10435.4	14615.7	44365.2	52062.8	51432.9	1.43479	0.000364628	4.4527	2.15468	up
pme3193	C4H7NO3	N-Acetyl-L-glycine	Amino acids and derivatives	Amino acids and derivatives	43456.8	24560.8	34370.3	91718.2	79344	101466	1.38342	0.00275477	2.66172	1.41236	up
mws0344	C5H10O6	D-Xylonic acid	Others	Saccharides	1.59298e+06	1.54266e+06	1.39806e+06	4.56317e+06	4.34702e+06	4.62647e+06	1.45804	2.31634e-05	2.98578	1.57811	up
pme2596	C8H9NO4	4-Pyridoxic acid	Others	Vitamin	20556.1	22413.7	16479.7	55698.7	42258.9	43897.6	1.40076	0.0128995	2.38614	1.25468	up
Lmhp007840	C27H52NO7P	LysoPC 19:2	Lipids	LPC	194451	200578	232994	122681	81284.6	90265.4	1.37413	0.00306496	0.468504	-1.09387	down
pmb0789	C14H21NO8	Pyridoxine-5'-O-glucoside	Others	Vitamin	268833	255320	294699	121375	66090.1	68619.8	1.3826	0.00187816	0.312737	-1.67698	down
mws0437	C5H12O5	D-Arabitol*	Others	Saccharides	106821	86848.2	104156	302585	288954	295504	1.45952	4.96347e-05	2.9784	1.57454	up
MWSslk120	C11H13NO3	N-Acetyl-DL-phenylalanine	Amino acids and derivatives	Amino acids and derivatives	12230.9	18149.9	14344.4	277593	229784	218231	1.45847	0.00598467	16.2237	4.02003	up
MWS0274	C9H10O3	DL-3-Phenyllactic acid	Organic acids	Organic acids	17784.2	23296.9	24449.4	53089.4	71074.1	58219.4	1.42367	0.010361	2.78318	1.47673	up
pme1216	C6H5NO2	2-Picolinic acid	Organic acids	Organic acids	184959	194452	187461	333229	481160	381502	1.40544	0.0400327	2.10963	1.07699	up
pme2237	C6H14O6	Dulcitol*	Others	Saccharides	93309.6	99255.6	78301.3	305919	316909	291791	1.45034	2.82775e-05	3.37664	1.75559	up
Zmzp000145	C9H20N2O2	Trimethyllysine	Amino acids and derivatives	Amino acids and derivatives	2.55226e+06	2.75561e+06	1.15253e+06	1.07903e+06	850225	909321	1.19467	0.136394	0.439381	-1.18645	down
pme3034	C5H8O4	Ethylmalonic acid	Organic acids	Organic acids	10530.6	12981.4	15909.7	74753.1	69013.2	66329.5	1.45581	0.000144385	5.32945	2.41399	up
Zmzn000079	C4H9O7P	D-Erythrose-4-phosphate	Others	Saccharides	35025.7	59727	53917.9	171689	203771	191760	1.42145	0.000404502	3.81528	1.93179	up
Zmjn001813	C7H12O4	Pimelic acid*	Organic acids	Organic acids	26789.3	31137.7	33555.9	60668.6	67572.4	67767	1.441	0.000392183	2.14257	1.09934	up
MWS4471	C6H10N2O4	N-Alpha-Acetyl-L-Asparagine	Amino acids and derivatives	Amino acids and derivatives	8932.35	12299.1	11001.4	216514	237580	229102	1.46255	0.000605948	21.1957	4.4057	up
mws0520	C11H13NO4	N-Acetyl-L-tyrosine	Amino acids and derivatives	Amino acids and derivatives	9620.24	13224	12287.7	208847	177812	132573	1.45759	0.0181245	14.7795	3.88552	up
mws0242	C8H14O4	Suberic Acid	Organic acids	Organic acids	42666	42591.9	54411	100964	114769	103732	1.44229	0.000495329	2.2873	1.19365	up
pme3184	C10H14N5O6P	2'-Deoxyadenosine-5'-monophosphate	Nucleotides and derivatives	Nucleotides and derivatives	173880	156335	108091	67107	65839.1	72849.6	1.37856	0.0571778	0.469525	-1.09073	down
pme1383	C8H11NO3	Pyridoxine	Others	Vitamin	244679	242575	195001	831252	476619	641534	1.38081	0.050948	2.8573	1.51465	up
pme0243	C5H8O4	Glutaric acid*	Organic acids	Organic acids	127503	137836	158232	659846	615130	646563	1.46358	1.9726e-05	4.53652	2.18159	up
Lmrj002793	C14H16N2O4	Cyclo(Phe-Glu)	Amino acids and derivatives	Amino acids and derivatives	38344.2	41228	46582.3	175229	137126	137930	1.45387	0.0110524	3.56932	1.83565	up
mws0147	C5H10O3	β-Hydroxyisovaleric acid	Organic acids	Organic acids	131769	110254	140395	278071	298353	264848	1.44658	0.000333099	2.19988	1.13742	up
mws0866	C6H13O9P	D-Glucose 6-phosphate*	Others	Saccharides	4.40393e+06	3.60242e+06	3.75157e+06	1.76067e+06	1.73271e+06	2.04325e+06	1.4368	0.0068359	0.470885	-1.08655	down
pme0534	C6H12O7	Gluconic acid	Others	Saccharides	897285	942419	1.01646e+06	7.78926e+06	8.57051e+06	8.00341e+06	1.4661	0.000844993	8.53004	3.09255	up
pme0256	C5H4N4O2	Xanthine	Nucleotides and derivatives	Nucleotides and derivatives	71377.7	62921.1	56447.8	643038	691258	632484	1.46183	0.000524281	10.311	3.36611	up
mws0889	C4H8O5	D-Threonic Acid	Others	Saccharides	51263.9	74023.7	94905.5	154594	144502	147618	1.33029	0.0219207	2.02874	1.02058	up
Lmbn002072	C7H12O4	2-Propylsuccinic acid*	Organic acids	Organic acids	26170	30648.2	30437.3	62452.2	66052.6	67472.5	1.45189	6.49627e-05	2.24601	1.16737	up
mws0124	C13H14N2O3	N-(3-Indolylacetyl)-L-alanine	Amino acids and derivatives	Amino acids and derivatives	2703.21	2298.64	2470.88	33284.1	23284.8	19865.7	1.45551	0.0292398	10.2285	3.35452	up
pmf0096	C2H2O4	Oxalic acid	Organic acids	Organic acids	86454.8	82901.2	124882	176128	218002	208636	1.37616	0.00515994	2.04857	1.03462	up
pme0075	C7H11NO5	N-Acetyl-L-glutamic acid	Amino acids and derivatives	Amino acids and derivatives	130832	113330	113930	242307	236381	273296	1.44033	0.00214026	2.09997	1.07037	up
pme3011	C4H9NO2	γ-Aminobutyric acid	Organic acids	Organic acids	1.45363e+06	1.23371e+06	1.2619e+06	2.26302e+06	2.96849e+06	2.84471e+06	1.40959	0.0168206	2.04501	1.03211	up
mws0214	C6H14O6	D-Sorbitol	Others	Saccharides	42677.4	41880.7	47091.8	108671	143227	128974	1.44841	0.0125569	2.89307	1.5326	up
MWSmce199	C5H10O5	L-Xylose*	Others	Saccharides	57813.4	44071.3	71750.8	131697	118019	129980	1.39366	0.00441508	2.18675	1.12879	up
MWS5083	C17H21N4O9P	Flavin Single Nucleotide(FMN)	Nucleotides and derivatives	Nucleotides and derivatives	38247	56190.7	54995.9	117232	132225	126668	1.41414	0.000692747	2.51701	1.33171	up
MWSmce165	C6H14O5	L-Fucitol	Others	Saccharides	146039	150770	167894	619640	608808	577998	1.466	6.12065e-05	3.88731	1.95877	up
pmb2591	C13H14N2O3	N-Acetyl-L-Tryptophan	Amino acids and derivatives	Amino acids and derivatives	4759.07	6339.53	6881.18	100960	93427.9	82186.5	1.46252	0.00359857	15.3825	3.94322	up
pme1373	C9H14N3O7P	2'-Deoxycytidine-5'-monophosphate	Nucleotides and derivatives	Nucleotides and derivatives	25495.3	23828.9	22430.7	13593.4	10169.1	11180	1.42134	0.000878992	0.486971	-1.03809	down
MWS2984	C4H4N6O	8-Azaguanine	Nucleotides and derivatives	Nucleotides and derivatives	109625	113575	264377	445081	472712	464679	1.32672	0.0254625	2.83539	1.50355	up
mws0281	C6H8O7	Citric Acid	Organic acids	Organic acids	1.4474e+06	2.62363e+06	1.56677e+06	605191	826002	1.1419e+06	1.24091	0.0961867	0.4564	-1.13163	down
mws0582	C11H19N3O6S	S-(Methyl)glutathione	Amino acids and derivatives	Amino acids and derivatives	430590	685582	388723	196378	202049	189324	1.382	0.0808107	0.390559	-1.35639	down
pme2773	C7H14N2O4S	L-Cystathionine	Amino acids and derivatives	Amino acids and derivatives	26042.6	17701.5	25511.3	42501.3	60645.6	37518.3	1.3051	0.0624397	2.03111	1.02227	up
MWS4285	C3H6O3	L-Lactic Acid	Organic acids	Organic acids	5409.05	6024.37	13173.5	26637.5	13523.8	19515.1	1.20411	0.0711015	2.42519	1.2781	up

## Sheet: LT0h versus HT0h
Index	Formula	Compounds	Class I	Class II	LT0h-1	LT0h-2	LT0h-3	HT0h-1	HT0h-2	HT0h-3	VIP	P-value	Fold_Change	Log2FC	Type
pmb2804	C18H32O4	13S-Hydroperoxy-9Z,11E-octadecadienoic acid	Lipids	Free fatty acids	108964	142288	104546	37741	62919.1	59328.2	1.28725	0.0142616	0.449661	-1.15309	down
pme0008	C6H13N3O3	L-Citrulline	Amino acids and derivatives	Amino acids and derivatives	218952	199919	192855	437155	377474	545993	1.37343	0.0341772	2.22423	1.15331	up
Lmmn000214	C18H32O15	Solatriose	Others	Saccharides	124312	196759	159130	488756	517834	789489	1.36328	0.0392018	3.74027	1.90314	up
Zmdp001663	C10H18N2O5S	γ-glutamylmethionine	Amino acids and derivatives	Amino acids and derivatives	20873.1	24581.1	8488.48	65862.2	70440.6	60938.7	1.28742	0.00276502	3.6565	1.87046	up
Zmdp001647	C10H18N2O5	γ-Glutamyl-L-valine	Amino acids and derivatives	Amino acids and derivatives	32456	39750.9	35560.4	56914.2	76594.6	85744.8	1.32881	0.0417512	2.03451	1.02468	up
Lmtn004049	C15H20O4	Abscisic acid	Organic acids	Organic acids	2801.95	2053.83	2269.98	4253.8	6509.69	5144	1.32517	0.0357218	2.23239	1.15859	up
mws1060	C10H12N4O5	9-(Arabinosyl)hypoxanthine	Nucleotides and derivatives	Nucleotides and derivatives	224599	363546	155853	356115	498557	691728	1.10977	0.0927296	2.0785	1.05554	up
mws4134	C20H32N6O12S2	Oxiglutatione	Amino acids and derivatives	Amino acids and derivatives	430316	589700	535785	1.37803e+06	1.12846e+06	1.24589e+06	1.37911	0.00199869	2.41187	1.27015	up
MWS2413	C5H9NO3	N-acetyl-beta-alanine	Amino acids and derivatives	Amino acids and derivatives	46851.9	55754.9	49493.9	110322	95019	117066	1.39323	0.00626133	2.11969	1.08386	up
ML10180524	C9H13N3O5	Cytarabine	Nucleotides and derivatives	Nucleotides and derivatives	766293	1.08458e+06	944891	393230	337815	570967	1.27499	0.0146512	0.465709	-1.1025	down
mws2608	C8H15NO6	N-Acetyl-D-galactosamine	Others	Saccharides	450398	598322	470067	169230	217237	187808	1.38406	0.0148121	0.378115	-1.4031	down
pme3705	C6H10O7	D-Glucoronic acid*	Others	Saccharides	357413	350267	329832	619376	860369	622792	1.34933	0.0456186	2.02652	1.019	up
Wmzn000227	C6H10O4	2,2-Dimethylsuccinic acid	Organic acids	Organic acids	28708.9	25415.6	26264.3	54923.4	110592	106850	1.32499	0.0701425	3.38811	1.76048	up
Zmjn001813	C7H12O4	Pimelic acid*	Organic acids	Organic acids	57923.5	66436.9	61744.1	26789.3	31137.7	33555.9	1.38687	0.00070663	0.491567	-1.02454	down
Zmdn001564	C14H18N2O5	γ-Glutamylphenylalanine	Amino acids and derivatives	Amino acids and derivatives	57011.9	64757.7	49193.2	86897.4	129822	168731	1.26324	0.0892358	2.25458	1.17286	up
Lmbn005662	C18H32O3	9(10)-EpOME;(9R,10S)-(12Z)-9,10-Epoxyoctadecenoic acid	Lipids	Free fatty acids	164939	220237	178447	65145.2	97919.7	101328	1.30173	0.0105967	0.469095	-1.09205	down
pmb2855	C11H20N2O8	L-Glutamine-O-glycoside	Amino acids and derivatives	Amino acids and derivatives	12902.5	13883.1	11961.6	31363.1	69325.7	61264	1.33738	0.070441	4.17973	2.06341	up
mws0260	C6H14N4O2	L-Arginine	Amino acids and derivatives	Amino acids and derivatives	1.27135e+07	1.0417e+07	1.08404e+07	2.17843e+07	2.08845e+07	2.68544e+07	1.37636	0.0145006	2.04655	1.03319	up
Lmbn002072	C7H12O4	2-Propylsuccinic acid*	Organic acids	Organic acids	55900.8	64622.9	56252.6	26170	30648.2	30437.3	1.39276	0.0026865	0.493593	-1.01861	down
MWS2027	C4H4N2O3	Barbituric acid;Malonylurea;2,4,6-Pyrimidinetrione	Nucleotides and derivatives	Nucleotides and derivatives	1.00683e+06	1.21758e+06	1.13184e+06	441843	534050	299030	1.3452	0.00172065	0.379867	-1.39643	down
pme1194	C9H13N3O4	2'-Deoxycytidine	Nucleotides and derivatives	Nucleotides and derivatives	34961.4	32860.7	37505.8	123763	80851.6	97563.7	1.37974	0.0330937	2.86893	1.52051	up
MWS0811	C6H11NO2	L-Pipecolic Acid	Organic acids	Organic acids	795165	880905	772629	3.66594e+06	4.71664e+06	6.83742e+06	1.39608	0.0446464	6.21555	2.63588	up
MWS201471	C15H23N3O4	Lys-Tyr	Amino acids and derivatives	Amino acids and derivatives	130577	159831	142403	242150	353989	355296	1.33849	0.03834	2.19827	1.13637	up
Zmyn005252	C17H34O3	3-Hydroxy-palmitic acid methyl ester	Lipids	Free fatty acids	49600.6	43462.3	44227.2	104876	118486	149944	1.39073	0.0255748	2.71911	1.44313	up
Zmyn000453	C6H8O7	Isocitric Acid	Organic acids	Organic acids	4.36063e+07	4.64742e+07	4.31702e+07	1.09562e+07	17452345	1.22047e+07	1.38606	0.00081572	0.304789	-1.71412	down
Zmdp002216	C11H20N2O5	L-γ-Glutamyl-L-leucine	Amino acids and derivatives	Amino acids and derivatives	93968.9	83620.8	72336	159168	202946	243943	1.35626	0.0333421	2.42495	1.27795	up
pme0278	C7H14N2O4	2,6-Diaminooimelic acid	Organic acids	Organic acids	98386	119497	106769	315916	275664	372782	1.39961	0.0137853	2.97045	1.57068	up
mws0263	C5H7NO3	5-Oxo-L-Proline	Amino acids and derivatives	Amino acids and derivatives	10255.6	7211.49	4420.21	54926	74756.5	113563	1.37981	0.0491558	11.1136	3.47425	up
pme2617	C5H11NO3S	L-Methionine Sulfoxide	Amino acids and derivatives	Amino acids and derivatives	3.44212e+06	3.10623e+06	3.59435e+06	1.34686e+06	1.48112e+06	1.17698e+06	1.40544	0.000745966	0.394862	-1.34058	down
mws0277	C7H12O6	Quinic Acid	Organic acids	Organic acids	1.26582e+07	1.84846e+07	1.69291e+07	3.12647e+06	5.62354e+06	4.98735e+06	1.34883	0.0120568	0.285767	-1.80709	down
MWS201444	C7H13N3O4	Gln-Gly	Amino acids and derivatives	Amino acids and derivatives	1.28932e+06	1.21591e+06	1.03675e+06	573835	633116	558540	1.38791	0.0104581	0.498446	-1.00449	down
pmb3081	C6H11PO11	Glucarate O-Phosphoric acid	Others	Saccharides	521283	623703	592838	124141	181643	106026	1.39023	0.000466671	0.236969	-2.07723	down
mws4516	C5H7NO3	Pyroglutamic acid	Amino acids and derivatives	Amino acids and derivatives	1.45063e+06	1.70705e+06	1.63223e+06	7.15831e+06	9.39464e+06	1.177e+07	1.40281	0.0272913	5.91302	2.5639	up
pme0193	C5H10N2O3	L-Glutamine	Amino acids and derivatives	Amino acids and derivatives	1.05535e+07	1.05358e+07	1.07168e+07	37516806	3.79198e+07	4.27636e+07	1.41967	0.00337845	3.71628	1.89386	up
Lmbn000216	C5H8O5	3-Methylmalic acid*	Organic acids	Organic acids	57273.6	60625.7	57957.8	17432.2	29863.7	17711.6	1.34884	0.00883463	0.36966	-1.43573	down
MWS2910	C10H15N3O4	5-Methyl-2'-Deoxycytidine	Nucleotides and derivatives	Nucleotides and derivatives	16377.1	21974.5	10096.3	89015.9	67699.5	52853.3	1.33607	0.0267523	4.32565	2.11292	up
pme3163	C7H15O10P	D-Sedoheptuiose 7-phosphate	Others	Saccharides	354791	364509	387916	128837	171182	113033	1.38487	0.00106959	0.373054	-1.42254	down
pme0010	C3H7NO3	L-Serine	Amino acids and derivatives	Amino acids and derivatives	112856	145950	168996	349735	272937	338065	1.34195	0.00531555	2.24575	1.1672	up
MWS00327g	C3H7NO3	L-Isoserine	Amino acids and derivatives	Amino acids and derivatives	1.51212e+06	1.50757e+06	1.46695e+06	3.43211e+06	2.76279e+06	3.21447e+06	1.40218	0.0137583	2.0972	1.06846	up
mws0281	C6H8O7	Citric Acid	Organic acids	Organic acids	5.65016e+06	7.19125e+06	5.89534e+06	1.4474e+06	2.62363e+06	1.56677e+06	1.35547	0.0024481	0.300895	-1.73267	down
mws0221	C6H12N2O4S2	L-Cystine	Amino acids and derivatives	Amino acids and derivatives	30018.6	28503.8	13029.3	33704.5	46893.7	93081.5	1.0552	0.192222	2.42733	1.27937	up
pme1173	C5H4N4O	Allopurinol	Nucleotides and derivatives	Nucleotides and derivatives	17527.7	21081.1	15821.3	34944.7	47074.2	45876.6	1.36505	0.0140127	2.34972	1.23249	up
pme2761	C5H6O6	4-Hydroxy-2-oxoglutaric acid	Organic acids	Organic acids	215269	123029	190017	82123.4	83595.3	87775	1.27991	0.0790771	0.479816	-1.05945	down
mws0582	C11H19N3O6S	S-(Methyl)glutathione	Amino acids and derivatives	Amino acids and derivatives	216192	231745	190766	430590	685582	388723	1.29319	0.0872305	2.35617	1.23645	up
pme2773	C7H14N2O4S	L-Cystathionine	Amino acids and derivatives	Amino acids and derivatives	16658	4540.34	3329.82	26042.6	17701.5	25511.3	1.12348	0.051265	2.82351	1.49749	up
pme0033	C5H4N4O	Hypoxanthine	Nucleotides and derivatives	Nucleotides and derivatives	25278.3	32267.4	25169.8	52885.6	50734.3	73398.9	1.33744	0.0384159	2.14009	1.09767	up

## Sheet: LT48h versus HT48h
Index	Formula	Compounds	Class I	Class II	LT48h-1	LT48h-2	LT48h-3	HT48h-1	HT48h-2	HT48h-3	VIP	P-value	Fold_Change	Log2FC	Type
Zmyn000247	C5H8O5	2-Hydroxyglutaric Acid*	Organic acids	Organic acids	261586	344014	286900	118528	91820.2	90161.6	1.4052	0.00813294	0.336705	-1.57044	down
pme0513	C5H12O5	Xylitol*	Others	Saccharides	104223	75723	108046	232724	218583	232952	1.39462	0.00174078	2.37597	1.24851	up
Lmmn003323	C16H32O3	2-Hydroxyhexadecanoic acid	Organic acids	Organic acids	4.07576e+06	3.02749e+06	4.41692e+06	1.26599e+07	1.21547e+07	1.29281e+07	1.41407	0.000297654	3.27623	1.71204	up
MWS201469	C11H21N5O5	Glu-Arg	Amino acids and derivatives	Amino acids and derivatives	44920.6	30130.2	58089.3	116497	135141	93986.4	1.31781	0.0109032	2.59595	1.37626	up
pme1228	C11H12N2O3	5-Hydroxy-L-tryptophan	Amino acids and derivatives	Amino acids and derivatives	56497.8	62762.3	49914.2	29087.6	14469.9	17975.5	1.32698	0.00371762	0.363725	-1.45908	down
mws0208	C6H10O4	Adipic Acid*	Organic acids	Organic acids	109113	100416	115069	205507	227145	322739	1.3578	0.0556902	2.32716	1.21857	up
mws5035	C15H22N2O3	L-Leucyl-L-phenylalanine	Amino acids and derivatives	Amino acids and derivatives	72389.2	79698.1	57596.6	226808	133147	156730	1.32885	0.0612888	2.46412	1.30107	up
Lmtn004049	C15H20O4	Abscisic acid	Organic acids	Organic acids	2401.12	2264.22	3092.5	5270.36	5354.37	6164.65	1.38598	0.0014884	2.16418	1.11382	up
MWS3166	C18H35NO3	N-Palmitoylglycine	Amino acids and derivatives	Amino acids and derivatives	25492.9	17019.9	26507.3	44365.2	52062.8	51432.9	1.34446	0.00286289	2.14229	1.09915	up
pme2074	C18H29NO4	Jasmonoyl-L-Isoleucine	Amino acids and derivatives	Amino acids and derivatives	13782.6	10295.9	10580.7	23898.9	26445.4	27052.9	1.39771	0.000715601	2.23309	1.15904	up
mws1060	C10H12N4O5	9-(Arabinosyl)hypoxanthine	Nucleotides and derivatives	Nucleotides and derivatives	134814	170555	187100	516299	440308	319936	1.35219	0.0370453	2.59213	1.37414	up
MWS201458	C15H22N2O3	Phe-Ile	Amino acids and derivatives	Amino acids and derivatives	21741.6	22246.4	20737.9	92412.4	53313.6	56239.5	1.37279	0.0677607	3.12032	1.64169	up
pmb0789	C14H21NO8	Pyridoxine-5'-O-glucoside	Others	Vitamin	197675	226583	156450	121375	66090.1	68619.8	1.26835	0.0168616	0.440988	-1.18119	down
mws0437	C5H12O5	D-Arabitol*	Others	Saccharides	70247.5	83667	74205.6	302585	288954	295504	1.43247	2.52449e-06	3.88849	1.95921	up
ML10171848	C5H8O5	D-Arabinono-1,4-lactone*	Others	Saccharides	180980	190965	227226	57152.8	58814.3	83985.9	1.395	0.00269157	0.333716	-1.58331	down
mws2608	C8H15NO6	N-Acetyl-D-galactosamine	Others	Saccharides	489938	499415	606955	155977	125190	109839	1.41501	0.0042754	0.244945	-2.02947	down
Zmyn005384	C18H36O3	2R-Hydroxyoctadecanoic Acid*	Lipids	Free fatty acids	539147	392502	590174	1.36859e+06	1.19077e+06	1.49048e+06	1.38668	0.00220706	2.66118	1.41207	up
pme1216	C6H5NO2	2-Picolinic acid	Organic acids	Organic acids	88514.8	100805	121385	333229	481160	381502	1.40556	0.017367	3.84897	1.94447	up
Zmyn000230	C5H8O5	2-Dehydro-3-deoxy-L-arabinonate	Others	Saccharides	260210	352061	327138	112151	127031	131461	1.40734	0.0168422	0.394549	-1.34172	down
Zmzn000079	C4H9O7P	D-Erythrose-4-phosphate	Others	Saccharides	110207	73389.9	99826.7	171689	203771	191760	1.35033	0.00303254	2.00131	1.00095	up
pmc0281	C15H21N5O8	Ribosyladenosine	Nucleotides and derivatives	Nucleotides and derivatives	29309.4	17978.2	34530	61157.7	85208.6	47694.4	1.24233	0.0587932	2.37187	1.24602	up
mws0924	C6H10O4	2-Methylglutaric acid*	Organic acids	Organic acids	109688	114089	116242	319742	342496	339530	1.43535	0.000513079	2.94621	1.55886	up
pme1383	C8H11NO3	Pyridoxine	Others	Vitamin	127921	129519	135260	831252	476619	641534	1.41015	0.03679	4.96412	2.31154	up
pme0490	C6H5NO2	Nicotinic acid (Vitamin B3)	Others	Vitamin	275061	299208	243570	658540	694859	651553	1.42288	5.87903e-05	2.45152	1.29368	up
pmb2855	C11H20N2O8	L-Glutamine-O-glycoside	Amino acids and derivatives	Amino acids and derivatives	17484.3	19912.4	18848.2	27406.9	55394	44194.6	1.25738	0.100109	2.2579	1.17498	up
mws0609	C10H12N5O7P	Guanosine 3',5'-cyclic monophosphate	Nucleotides and derivatives	Nucleotides and derivatives	89142.4	33482.8	80792.7	213640	344592	234363	1.29964	0.0262531	3.89638	1.96214	up
MWS4295	C18H36O3	DL-2-hydroxystearic acid*	Lipids	Free fatty acids	538073	419059	602500	1.35128e+06	1.22747e+06	1.50723e+06	1.39645	0.0017894	2.61984	1.38948	up
pme0534	C6H12O7	Gluconic acid	Others	Saccharides	3.41323e+06	2.98852e+06	3.77123e+06	7.78926e+06	8.57051e+06	8.00341e+06	1.41954	0.00013006	2.39489	1.25996	up
pme3146	C5H10N2O3	β-Ureidoisobutyric acid	Organic acids	Organic acids	28552.6	18445.4	14968.7	55265.9	55044.5	49818	1.34234	0.00703339	2.5841	1.36966	up
Zmdp000972	C4H9NO2S	S-Methyl-L-cysteine	Amino acids and derivatives	Amino acids and derivatives	828724	887103	865924	354701	434792	457836	1.40751	0.000947906	0.483133	-1.04951	down
MWS2027	C4H4N2O3	Barbituric acid;Malonylurea;2,4,6-Pyrimidinetrione	Nucleotides and derivatives	Nucleotides and derivatives	770733	899768	808418	324605	262894	232677	1.41134	0.000528559	0.33086	-1.59571	down
pme1194	C9H13N3O4	2'-Deoxycytidine	Nucleotides and derivatives	Nucleotides and derivatives	48286.3	29328.2	23339.6	66922.2	59762.1	93464.3	1.22146	0.0397691	2.18068	1.12478	up
ML10181668	C6H11NO2	Cycloleucine	Amino acids and derivatives	Amino acids and derivatives	696892	910250	748141	4.52812e+06	2.97371e+06	2.65749e+06	1.39529	0.0444771	4.31342	2.10883	up
MWS0811	C6H11NO2	L-Pipecolic Acid	Organic acids	Organic acids	1.11867e+06	1.23832e+06	1.10931e+06	5.83061e+06	6.92992e+06	5.35503e+06	1.42996	0.00859255	5.2262	2.38576	up
MWS201471	C15H23N3O4	Lys-Tyr	Amino acids and derivatives	Amino acids and derivatives	64329.4	122490	88478.2	277872	182195	165196	1.23494	0.0608906	2.27123	1.18347	up
Zmyn005252	C17H34O3	3-Hydroxy-palmitic acid methyl ester	Lipids	Free fatty acids	45205.2	31318.8	53047.3	151806	167334	214322	1.39245	0.0120574	4.11713	2.04164	up
Zmgn001448	C7H12O5	2-Propylmalic Acid*	Organic acids	Organic acids	50311.8	34730.2	50095.7	20767.6	22424.5	20301.7	1.35645	0.0417525	0.469845	-1.08974	down
Lmbn001754	C7H12O5	3-Isopropylmalic Acid*	Organic acids	Organic acids	50311.8	34730.2	50095.7	20767.6	22424.5	20301.7	1.35645	0.0417525	0.469845	-1.08974	down
Zmyn000453	C6H8O7	Isocitric Acid	Organic acids	Organic acids	3.98268e+07	2.77625e+07	3.98244e+07	7.67067e+06	7.91562e+06	9.7254e+06	1.40923	0.0187889	0.235647	-2.0853	down
MWSmce165	C6H14O5	L-Fucitol	Others	Saccharides	291501	296811	274773	619640	608808	577998	1.43293	0.000178327	2.09301	1.06558	up
mws0263	C5H7NO3	5-Oxo-L-Proline	Amino acids and derivatives	Amino acids and derivatives	12421.3	11268.2	6231.54	135521	137259	107801	1.41613	0.00514125	12.7195	3.66897	up
pme2617	C5H11NO3S	L-Methionine Sulfoxide	Amino acids and derivatives	Amino acids and derivatives	3.6722e+06	4.25852e+06	2.95694e+06	1.01577e+06	887735	1.04609e+06	1.41612	0.018287	0.270912	-1.8841	down
mws0277	C7H12O6	Quinic Acid	Organic acids	Organic acids	1.37074e+07	9.16656e+06	1.07985e+07	2.45507e+06	2.43171e+06	2.18471e+06	1.41752	0.0213251	0.210008	-2.25148	down
Zazp002547	C11H12N2O2	cyclo-(Gly-Phe)	Amino acids and derivatives	Amino acids and derivatives	7.40899e+06	8.77236e+06	7.41028e+06	3.80954e+06	2.56117e+06	2.15143e+06	1.35913	0.00179664	0.361236	-1.46899	down
MWS201444	C7H13N3O4	Gln-Gly	Amino acids and derivatives	Amino acids and derivatives	1.01426e+06	1.26507e+06	968306	494727	322766	449868	1.36907	0.00723546	0.390241	-1.35756	down
pmb3081	C6H11PO11	Glucarate O-Phosphoric acid	Others	Saccharides	461949	523276	511917	72750.4	56526.5	78576.7	1.4301	0.000690957	0.138834	-2.84857	down
pme3188	C9H13N2O9P	Uridine 5'-monophosphate	Nucleotides and derivatives	Nucleotides and derivatives	59973	49047.9	57167.2	118685	138162	137704	1.41573	0.00187671	2.37413	1.2474	up
pme2566	C8H14N2O5	5-L-Glutamyl-L-amino acid	Amino acids and derivatives	Amino acids and derivatives	127860	101919	128390	50204.6	59484.2	39613.1	1.36711	0.00437012	0.416849	-1.2624	down
mws4516	C5H7NO3	Pyroglutamic acid	Amino acids and derivatives	Amino acids and derivatives	2.07235e+06	2.61004e+06	2.22531e+06	1.01672e+07	1.21006e+07	1.10079e+07	1.4278	0.00226312	4.81719	2.26819	up
MWS201461	C12H25N5O3	Leu-Arg	Amino acids and derivatives	Amino acids and derivatives	16966.8	22314.3	17157.4	48319.3	30151	35334.8	1.29707	0.0598141	2.01644	1.01181	up
pme1987	C3H7NO2	L-Alanine	Amino acids and derivatives	Amino acids and derivatives	7264.67	2871.3	3641.15	6147.55	9509.87	17189.6	1.04587	0.181525	2.38417	1.25349	up
Lmbn000216	C5H8O5	3-Methylmalic acid*	Organic acids	Organic acids	93830.4	68413.1	133868	31075.1	35585.1	49628.3	1.27448	0.0777628	0.392718	-1.34843	down
MWS2910	C10H15N3O4	5-Methyl-2'-Deoxycytidine	Nucleotides and derivatives	Nucleotides and derivatives	19821.6	11223.2	8776.35	52606.2	56145.8	77132.5	1.36347	0.0128966	4.66798	2.2228	up
pme3163	C7H15O10P	D-Sedoheptuiose 7-phosphate	Others	Saccharides	338424	357340	332331	93430.2	51072.8	62403.3	1.40304	0.00020351	0.201252	-2.31293	down
Hmqp006023	C20H36O3	Ethyl 9-Hydroxy-10,12-octadecadienoic acid	Lipids	Free fatty acids	193445	180483	139946	453744	304690	321022	1.32322	0.0454352	2.10062	1.07082	up
pme1313	C11H12N2O4	N'-Formylkynurenine	Amino acids and derivatives	Amino acids and derivatives	197836	192770	151972	72707.4	54146	66560.3	1.39893	0.00835148	0.356471	-1.48814	down
MWS3036	C5H8O5	3-Hydroxyglutaric acid*	Organic acids	Organic acids	152615	183618	163663	72353.8	57793.1	63962.2	1.41626	0.00259341	0.388299	-1.36476	down
mws0281	C6H8O7	Citric Acid	Organic acids	Organic acids	5.30541e+06	4.0446e+06	4.58687e+06	605191	826002	1.1419e+06	1.4013	0.00369783	0.184625	-2.43733	down
mws1051	C15H23N6O5S+	S-Adenosylmethionine	Amino acids and derivatives	Amino acids and derivatives	377081	192142	226318	101292	86998.9	56497.1	1.29927	0.0769847	0.307701	-1.7004	down
pme2773	C7H14N2O4S	L-Cystathionine	Amino acids and derivatives	Amino acids and derivatives	16409.9	7685.66	24193.8	42501.3	60645.6	37518.3	1.21911	0.0276548	2.91296	1.54249	up
pme0033	C5H4N4O	Hypoxanthine	Nucleotides and derivatives	Nucleotides and derivatives	23852.2	33977.2	28026.6	53378.2	75862.1	56428	1.33502	0.0280977	2.16255	1.11274	up
Zmdp000441	C6H11NO3S	3-(Allylsulphinyl)-L-alanine	Amino acids and derivatives	Amino acids and derivatives	123802	97318.7	67371.5	10333.5	41753.6	39590.9	1.14895	0.0354532	0.317783	-1.65388	down
